# Supplementary material for: 6-Hy­droxy-2,5,7,8-tetra­methyl-3,4-dihydro-2H-1-benzopyran-2-carbonitrile, from synchrotron data
Source: Acta Crystallogr Sect E Struct Rep Online. 2011 Jul 6;67(Pt 8):o1901. doi: 10.1107/S1600536811025517 (PMC3212295; doi:10.1107/S1600536811025517)
Supplement: Supplementary file 1 [file e-67-o1901-sup1.cif]

##############################################################################
#                                                                            #
# This CIF contains the data in a paper accepted for publication in          #
# Acta Crystallographica Section E. It conforms to the requirements of       #
# Notes for Authors for Acta Crystallographica Section E, and has been       #
# peer reviewed under the auspices of the IUCr Commission on Journals.       #
#                                                                            #
# Full details of the Crystallographic Information File format               #
# are given in the paper "The Crystallographic Information File (CIF):       #
# a New Standard Archive File for Crystallography" by S. R. Hall, F. H.      #
# Allen and I. D. Brown [Acta Cryst. (1991), A47, 655-685].                  #
#                                                                            #
# The current version of the core CIF dictionary is obtainable from          #
# ftp://ftp.iucr.org/pub/cif_core.dic.                                       #
#                                                                            #
# Software is freely available for graphical display of the structure(s)     #
# in this CIF. For information consult the CIF software page                 #
# http://www.iucr.org/resources/cif/software.                                #
#                                                                            #
# This file may be used for bona fide research purposes within the           #
# scientific community so long as proper attribution is given to the journal # 
# article from which it was obtained.                                        #
#                                                                            #
##############################################################################
data_global
_audit_creation_method     SHELXL-97
_journal_date_recd_electronic     2011-06-23
_journal_date_accepted     2011-06-28
_journal_name_full     'Acta Crystallographica, Section E'
_journal_year     2011
_journal_volume     67
_journal_issue      8
_journal_page_first     o1901
_journal_page_last     o1901
_journal_paper_category     QO
_journal_coeditor_code     KP2339
_publ_contact_author_name     'Krzysztof Brzezinski'
_publ_contact_author_address
;
Synchrotron Radiation Research Section,
MCL, National Cancer Institute,
Argonne National Laboratory,
Biosciences Division, Bldg. 202, Rm. Q141,
Argonne
IL 60439
USA
;
_publ_contact_author_email     'kbrzezinski@anl.gov'
_publ_contact_author_fax     '1 630 252 3622'
_publ_contact_author_phone     '1 630 252 3961'
_publ_section_title
;
6-Hydroxy-2,5,7,8-tetramethyl-3,4-dihydro-2<i>H</i>-1-benzopyran-2-carbonitrile,
from synchrotron data
;
loop_
    _publ_author_name
    _publ_author_address
    'Brzezinski, Krzysztof'
;
Synchrotron Radiation Research Section,
MCL, National Cancer Institute,
Argonne National Laboratory,
Biosciences Division, Bldg. 202,
Argonne
IL 60439
USA
;
    'Baj, Aneta'
;
Institute of Chemistry,
University of Bia\/lystok,
Pi\/lsudskiego 11/4,
15-443 Bia\/lystok
Poland
;
    'Wa\/lejko, Piotr'
;
Institute of Chemistry,
University of Bia\/lystok,
Pi\/lsudskiego 11/4,
15-443 Bia\/lystok
Poland
;
    'Witkowski, Stanis\/law'
;
Institute of Chemistry,
University of Bia\/lystok,
Pi\/lsudskiego 11/4,
15-443 Bia\/lystok
Poland
;
    'Dauter, Zbigniew'
;
Synchrotron Radiation Research Section,
MCL, National Cancer Institute,
Argonne National Laboratory,
Biosciences Division, Bldg. 202,
Argonne
IL 60439
USA
;
data_I
_chemical_name_systematic
;
6-Hydroxy-2,5,7,8-tetramethyl-3,4-dihydro-2<i>H</i>-1-benzopyran-2-carbonitrile
;
_chemical_name_common     ?
_chemical_formula_moiety     'C14 H17 N O2'
_chemical_formula_sum     'C14 H17 N O2'
_chemical_formula_iupac     'C14 H17 N O2'
_chemical_formula_weight     231.29
_chemical_melting_point     ?
_symmetry_cell_setting     orthorhombic
_symmetry_space_group_name_H-M     'P 21 21 21'
_symmetry_space_group_name_Hall     'P 2ac 2ab'
loop_
    _symmetry_equiv_pos_as_xyz
    'x, y, z'
    '-x+1/2, -y, z+1/2'
    '-x, y+1/2, -z+1/2'
    'x+1/2, -y+1/2, -z'
_cell_length_a     5.890(5)
_cell_length_b     10.300(10)
_cell_length_c     19.710(19)
_cell_angle_alpha     90.00
_cell_angle_beta     90.00
_cell_angle_gamma     90.00
_cell_volume     1195.7(19)
_cell_formula_units_Z     4
_cell_measurement_reflns_used     1841
_cell_measurement_theta_min     2.18
_cell_measurement_theta_max     30.94
_cell_measurement_temperature     100(2)
_exptl_crystal_description     needle
_exptl_crystal_colour     colourless
_exptl_crystal_size_max     0.1
_exptl_crystal_size_mid     0.03
_exptl_crystal_size_min     0.01
_exptl_crystal_density_diffrn     1.285
_exptl_crystal_density_meas     ?
_exptl_crystal_density_method     'not measured'
_exptl_crystal_F_000     496
_exptl_absorpt_coefficient_mu     0.086
_exptl_absorpt_correction_type     multi-scan
_exptl_absorpt_process_details     '(SCALEPACK; Otwinowski <i>et al.</i>, 2003)'
_exptl_absorpt_correction_T_min     0.991
_exptl_absorpt_correction_T_max     0.999
_exptl_special_details
;
The crystal was mounted with vaseline on a pin-attached capillary. Upon
mounting, the crystal was quenched to 100 K in a nitrogen-gas stream supplied
by an Oxford Cryo-Jet. Diffraction data were measured at the station 22-ID of
the APS synchrotron by rotation method.
;
_diffrn_ambient_temperature     100(2)
_diffrn_radiation_type     synchrotron
_diffrn_radiation_wavelength     0.75000
_diffrn_radiation_source     'SER-CAT 22-ID synchrotron beamline APS, USA'
_diffrn_radiation_monochromator     'Si111 double crystal'
_diffrn_measurement_device_type     'MAR 300 CCD'
_diffrn_measurement_method     '\w scans'
_diffrn_reflns_number     15411
_diffrn_reflns_av_R_equivalents     0.0310
_diffrn_reflns_av_sigmaI/netI     0.0340
_diffrn_reflns_theta_min     2.18
_diffrn_reflns_theta_max     30.94
_diffrn_reflns_theta_full     30.94
_diffrn_measured_fraction_theta_max     0.966
_diffrn_measured_fraction_theta_full     0.966
_diffrn_reflns_limit_h_min     0
_diffrn_reflns_limit_h_max     8
_diffrn_reflns_limit_k_min     0
_diffrn_reflns_limit_k_max     14
_diffrn_reflns_limit_l_min     0
_diffrn_reflns_limit_l_max     26
_refine_special_details
;
Refinement of <i>F</i>^2^ against all reflections. The weighted <i>R</i>-factor
<i>wR</i> and goodness of fit <i>S</i> are based on <i>F</i>^2^, conventional
<i>R</i>-factors <i>R</i> are based on <i>F</i>, with <i>F</i> set to zero for
negative <i>F</i>^2^. The threshold expression of <i>F</i>^2^ >
2\s(<i>F</i>^2^) is used only for calculating <i>R</i>-factors <i>etc</i>. and
is not relevant to the choice of reflections for refinement. <i>R</i>-factors
based on <i>F</i>^2^ are statistically about twice as large as those based on
<i>F</i>.
;
_reflns_number_total     1818
_reflns_number_gt     1815
_reflns_threshold_expression     I>2sigma(I)
_refine_ls_structure_factor_coef     Fsqd
_refine_ls_matrix_type     full
_refine_ls_R_factor_all     0.0322
_refine_ls_R_factor_gt     0.0322
_refine_ls_wR_factor_gt     0.0889
_refine_ls_wR_factor_ref     0.0889
_refine_ls_goodness_of_fit_ref     0.999
_refine_ls_restrained_S_all     0.999
_refine_ls_number_reflns     1818
_refine_ls_number_parameters     158
_refine_ls_number_restraints     0
_refine_ls_hydrogen_treatment     constr
_refine_ls_weighting_scheme     calc
_refine_ls_weighting_details
         'calc w=1/[\s^2^(Fo^2^)+(0.0505P)^2^+0.2970P] where P=(Fo^2^+2Fc^2^)/3'
_atom_sites_solution_hydrogens     geom
_atom_sites_solution_primary     direct
_atom_sites_solution_secondary     difmap
_refine_ls_shift/su_max     0.000
_refine_ls_shift/su_mean     0.000
_refine_diff_density_max     0.274
_refine_diff_density_min     -0.199
_refine_ls_extinction_method     none
_refine_ls_extinction_coef     ?
loop_
    _atom_type_symbol
    _atom_type_description
    _atom_type_scat_dispersion_real
    _atom_type_scat_dispersion_imag
    _atom_type_scat_source
    'C' 'C' 0.0005 0.0018
                         'International Tables Vol C Tables 4.2.6.8 and 6.1.1.4'
    'N' 'N' 0.0014 0.0037
                         'International Tables Vol C Tables 4.2.6.8 and 6.1.1.4'
    'O' 'O' 0.0052 0.0068
                         'International Tables Vol C Tables 4.2.6.8 and 6.1.1.4'
    'H' 'H' 0.0000 0.0000
                         'International Tables Vol C Tables 4.2.6.8 and 6.1.1.4'
_computing_data_collection     'SER-CAT APS beamline software'
_computing_cell_refinement     'HKL2000 (Otwinowski & Minor, 1997)'
_computing_data_reduction     'HKL2000 (Otwinowski & Minor, 1997)'
_computing_structure_solution     'SHELXD (Sheldrick, 2008)'
_computing_structure_refinement     'SHELXL97 (Sheldrick, 2008)'
_computing_molecular_graphics
                             'ORTEP-3 (Farrugia, 1997) and PyMOL (DeLano, 2002)'
_computing_publication_material     'SHELXL97 (Sheldrick, 2008)'
loop_
    _atom_site_type_symbol
    _atom_site_label
    _atom_site_fract_x
    _atom_site_fract_y
    _atom_site_fract_z
    _atom_site_U_iso_or_equiv
    _atom_site_adp_type
    _atom_site_calc_flag
    _atom_site_refinement_flags
    _atom_site_occupancy
    _atom_site_symmetry_multiplicity
    _atom_site_disorder_assembly
    _atom_site_disorder_group
    O O1 0.64100(17) 0.44132(9) 0.20022(4) 0.0181(2) Uani d . 1 1 . .
    C C2 0.5481(2) 0.32600(13) 0.22950(6) 0.0185(3) Uani d . 1 1 . .
    C C3 0.2980(2) 0.31287(15) 0.21136(6) 0.0216(3) Uani d . 1 1 . .
    H H3A 0.2131 0.3877 0.2301 0.026 Uiso calc R 1 1 . .
    H H3B 0.2363 0.2328 0.2322 0.026 Uiso calc R 1 1 . .
    C C4 0.2641(2) 0.30738(13) 0.13455(6) 0.0189(2) Uani d . 1 1 . .
    H H4A 0.2914 0.2176 0.1186 0.023 Uiso calc R 1 1 . .
    H H4B 0.1049 0.3302 0.1237 0.023 Uiso calc R 1 1 . .
    C C5 0.3920(2) 0.42209(11) 0.02739(6) 0.0139(2) Uani d . 1 1 . .
    C C6 0.5435(2) 0.50415(11) -0.00586(6) 0.0139(2) Uani d . 1 1 . .
    C C7 0.7196(2) 0.56738(11) 0.02858(6) 0.0146(2) Uani d . 1 1 . .
    C C8 0.7490(2) 0.54480(11) 0.09804(6) 0.0143(2) Uani d . 1 1 . .
    C C9 0.6003(2) 0.45959(12) 0.13083(5) 0.0141(2) Uani d . 1 1 . .
    C C10 0.4216(2) 0.39890(11) 0.09736(6) 0.0141(2) Uani d . 1 1 . .
    C C11 0.5889(3) 0.33520(14) 0.30557(6) 0.0246(3) Uani d . 1 1 . .
    H H11A 0.5030 0.4086 0.3241 0.037 Uiso calc R 1 1 . .
    H H11B 0.7511 0.3482 0.3142 0.037 Uiso calc R 1 1 . .
    H H11C 0.5387 0.2547 0.3274 0.037 Uiso calc R 1 1 . .
    C C12 0.6795(2) 0.21322(13) 0.20181(6) 0.0190(3) Uani d . 1 1 . .
    N N13 0.7821(2) 0.12765(12) 0.18050(6) 0.0254(3) Uani d . 1 1 . .
    C C14 0.2015(2) 0.35690(13) -0.01042(6) 0.0205(3) Uani d . 1 1 . .
    H H14A 0.0587 0.3702 0.0141 0.031 Uiso calc PR 0.66(2) 1 A 1
    H H14B 0.2327 0.2637 -0.0140 0.031 Uiso calc PR 0.66(2) 1 A 1
    H H14C 0.1891 0.3944 -0.0560 0.031 Uiso calc PR 0.66(2) 1 A 1
    H H14D 0.2646 0.2943 -0.0428 0.031 Uiso d PR 0.34(2) 1 A 2
    H H14E 0.1131 0.4224 -0.0349 0.031 Uiso d PR 0.34(2) 1 A 2
    H H14F 0.1028 0.3115 0.0218 0.031 Uiso d PR 0.34(2) 1 A 2
    O O15 0.52747(19) 0.52971(9) -0.07450(4) 0.0209(2) Uani d . 1 1 . .
    H H15 0.4404 0.4753 -0.0927 0.031 Uiso calc R 1 1 . .
    C C16 0.8761(2) 0.65795(13) -0.00891(7) 0.0212(3) Uani d . 1 1 . .
    H H16A 0.8337 0.6602 -0.0570 0.032 Uiso calc PR 0.68(2) 1 B 1
    H H16B 1.0328 0.6272 -0.0045 0.032 Uiso calc PR 0.68(2) 1 B 1
    H H16C 0.8635 0.7454 0.0103 0.032 Uiso calc PR 0.68(2) 1 B 1
    H H16D 0.7888 0.7077 -0.0423 0.032 Uiso d PR 0.32(2) 1 B 2
    H H16E 0.9937 0.6075 -0.0322 0.032 Uiso d PR 0.32(2) 1 B 2
    H H16F 0.9475 0.7177 0.0234 0.032 Uiso d PR 0.32(2) 1 B 2
    C C15 0.9388(2) 0.61130(12) 0.13588(6) 0.0189(2) Uani d . 1 1 . .
    H H17A 0.9342 0.5857 0.1837 0.028 Uiso calc PR 0.85(3) 1 C 1
    H H17B 0.9205 0.7056 0.1323 0.028 Uiso calc PR 0.85(3) 1 C 1
    H H17C 1.0849 0.5858 0.1162 0.028 Uiso calc PR 0.85(3) 1 C 1
    H H17D 0.9953 0.5538 0.1717 0.028 Uiso calc PR 0.15(3) 1 C 2
    H H17E 0.8819 0.6918 0.1562 0.028 Uiso calc PR 0.15(3) 1 C 2
    H H17F 1.0624 0.6315 0.1043 0.028 Uiso calc PR 0.15(3) 1 C 2
loop_
    _atom_site_aniso_label
    _atom_site_aniso_U_11
    _atom_site_aniso_U_22
    _atom_site_aniso_U_33
    _atom_site_aniso_U_12
    _atom_site_aniso_U_13
    _atom_site_aniso_U_23
    O1 0.0230(4) 0.0199(4) 0.0114(4) -0.0028(4) -0.0020(4) 0.0008(3)
    C2 0.0221(6) 0.0208(6) 0.0125(5) 0.0001(5) 0.0020(4) 0.0019(4)
    C3 0.0197(6) 0.0291(6) 0.0161(5) -0.0006(6) 0.0032(5) 0.0042(5)
    C4 0.0177(5) 0.0226(6) 0.0164(5) -0.0046(5) 0.0003(5) 0.0033(4)
    C5 0.0156(5) 0.0128(5) 0.0134(5) 0.0006(4) -0.0004(4) -0.0012(4)
    C6 0.0186(5) 0.0121(5) 0.0112(5) 0.0014(4) 0.0005(4) 0.0001(4)
    C7 0.0166(6) 0.0119(5) 0.0154(5) 0.0001(4) 0.0022(4) 0.0003(4)
    C8 0.0142(5) 0.0135(5) 0.0154(5) 0.0004(4) -0.0001(4) -0.0031(4)
    C9 0.0165(5) 0.0148(5) 0.0109(4) 0.0018(5) -0.0001(4) -0.0006(4)
    C10 0.0145(5) 0.0144(5) 0.0133(5) 0.0002(4) 0.0011(4) 0.0006(4)
    C11 0.0305(7) 0.0306(7) 0.0128(5) 0.0027(6) 0.0004(5) 0.0017(5)
    C12 0.0217(6) 0.0217(6) 0.0136(5) -0.0018(5) 0.0003(5) 0.0024(4)
    N13 0.0292(6) 0.0258(6) 0.0212(5) 0.0014(5) 0.0015(5) 0.0008(4)
    C14 0.0210(6) 0.0218(6) 0.0187(5) -0.0054(5) -0.0039(5) -0.0012(5)
    O15 0.0296(5) 0.0211(4) 0.0119(4) -0.0058(4) -0.0021(4) 0.0021(3)
    C16 0.0224(6) 0.0187(5) 0.0224(5) -0.0052(5) 0.0034(5) 0.0030(5)
    C15 0.0172(5) 0.0191(5) 0.0205(5) -0.0019(5) -0.0023(5) -0.0037(4)
_geom_special_details
;
All e.s.d.'s are estimated using the full covariance matrix. The cell e.s.d.'s
are taken into account individually in the estimation of e.s.d.'s in
distances, angles and torsion angles; correlations between e.s.d.'s in cell
parameters are only used when they are defined by crystal symmetry. An
approximate (isotropic) treatment of cell e.s.d.'s is used for estimating
e.s.d.'s involving l.s. planes.
;
loop_
    _geom_bond_atom_site_label_1
    _geom_bond_atom_site_label_2
    _geom_bond_site_symmetry_2
    _geom_bond_distance
    _geom_bond_publ_flag
    O1 C9 . 1.4011(18) ?
    O1 C2 . 1.4296(18) ?
    C2 C12 . 1.499(2) ?
    C2 C11 . 1.521(2) ?
    C2 C3 . 1.522(2) ?
    C3 C4 . 1.528(2) ?
    C3 H3A . 0.9900 ?
    C3 H3B . 0.9900 ?
    C4 C10 . 1.5121(18) ?
    C4 H4A . 0.9900 ?
    C4 H4B . 0.9900 ?
    C5 C6 . 1.3928(18) ?
    C5 C10 . 1.4103(19) ?
    C5 C14 . 1.5050(19) ?
    C6 O15 . 1.3815(18) ?
    C6 C7 . 1.4006(18) ?
    C7 C8 . 1.400(2) ?
    C7 C16 . 1.5051(19) ?
    C8 C9 . 1.3981(18) ?
    C8 C15 . 1.5080(19) ?
    C9 C10 . 1.3909(18) ?
    C11 H11A . 0.9800 ?
    C11 H11B . 0.9800 ?
    C11 H11C . 0.9800 ?
    C12 N13 . 1.148(2) ?
    C14 H14A . 0.9800 ?
    C14 H14B . 0.9800 ?
    C14 H14C . 0.9800 ?
    C14 H14D . 0.9800 ?
    C14 H14E . 0.9800 ?
    C14 H14F . 0.9800 ?
    O15 H15 . 0.8400 ?
    C16 H16A . 0.9800 ?
    C16 H16B . 0.9800 ?
    C16 H16C . 0.9800 ?
    C16 H16D . 0.9800 ?
    C16 H16E . 0.9800 ?
    C16 H16F . 0.9800 ?
    C15 H17A . 0.9800 ?
    C15 H17B . 0.9800 ?
    C15 H17C . 0.9800 ?
    C15 H17D . 0.9800 ?
    C15 H17E . 0.9800 ?
    C15 H17F . 0.9800 ?
loop_
    _geom_angle_atom_site_label_1
    _geom_angle_atom_site_label_2
    _geom_angle_atom_site_label_3
    _geom_angle_site_symmetry_1
    _geom_angle_site_symmetry_3
    _geom_angle
    _geom_angle_publ_flag
    C9 O1 C2 . . 116.12(10) ?
    O1 C2 C12 . . 107.40(12) ?
    O1 C2 C11 . . 106.61(11) ?
    C12 C2 C11 . . 109.00(11) ?
    O1 C2 C3 . . 110.46(11) ?
    C12 C2 C3 . . 110.22(12) ?
    C11 C2 C3 . . 112.95(11) ?
    C2 C3 C4 . . 111.25(11) ?
    C2 C3 H3A . . 109.4 ?
    C4 C3 H3A . . 109.4 ?
    C2 C3 H3B . . 109.4 ?
    C4 C3 H3B . . 109.4 ?
    H3A C3 H3B . . 108.0 ?
    C10 C4 C3 . . 112.16(11) ?
    C10 C4 H4A . . 109.2 ?
    C3 C4 H4A . . 109.2 ?
    C10 C4 H4B . . 109.2 ?
    C3 C4 H4B . . 109.2 ?
    H4A C4 H4B . . 107.9 ?
    C6 C5 C10 . . 118.93(11) ?
    C6 C5 C14 . . 121.01(12) ?
    C10 C5 C14 . . 120.05(11) ?
    O15 C6 C5 . . 122.20(11) ?
    O15 C6 C7 . . 115.88(11) ?
    C5 C6 C7 . . 121.92(12) ?
    C8 C7 C6 . . 119.24(11) ?
    C8 C7 C16 . . 120.50(12) ?
    C6 C7 C16 . . 120.26(12) ?
    C7 C8 C9 . . 118.62(11) ?
    C7 C8 C15 . . 120.00(11) ?
    C9 C8 C15 . . 121.38(12) ?
    C10 C9 C8 . . 122.48(12) ?
    C10 C9 O1 . . 122.14(11) ?
    C8 C9 O1 . . 115.37(11) ?
    C9 C10 C5 . . 118.77(11) ?
    C9 C10 C4 . . 120.97(11) ?
    C5 C10 C4 . . 120.26(11) ?
    C2 C11 H11A . . 109.5 ?
    C2 C11 H11B . . 109.5 ?
    H11A C11 H11B . . 109.5 ?
    C2 C11 H11C . . 109.5 ?
    H11A C11 H11C . . 109.5 ?
    H11B C11 H11C . . 109.5 ?
    N13 C12 C2 . . 179.29(15) ?
    C5 C14 H14A . . 109.5 ?
    C5 C14 H14B . . 109.5 ?
    H14A C14 H14B . . 109.5 ?
    C5 C14 H14C . . 109.5 ?
    H14A C14 H14C . . 109.5 ?
    H14B C14 H14C . . 109.5 ?
    C5 C14 H14D . . 109.5 ?
    H14A C14 H14D . . 137.6 ?
    H14B C14 H14D . . 40.3 ?
    H14C C14 H14D . . 72.0 ?
    C5 C14 H14E . . 109.4 ?
    H14A C14 H14E . . 72.0 ?
    H14B C14 H14E . . 137.6 ?
    H14C C14 H14E . . 40.3 ?
    H14D C14 H14E . . 109.5 ?
    C5 C14 H14F . . 109.5 ?
    H14A C14 H14F . . 40.3 ?
    H14B C14 H14F . . 72.0 ?
    H14C C14 H14F . . 137.6 ?
    H14D C14 H14F . . 109.5 ?
    H14E C14 H14F . . 109.5 ?
    C6 O15 H15 . . 109.5 ?
    C7 C16 H16A . . 109.5 ?
    C7 C16 H16B . . 109.5 ?
    H16A C16 H16B . . 109.5 ?
    C7 C16 H16C . . 109.5 ?
    H16A C16 H16C . . 109.5 ?
    H16B C16 H16C . . 109.5 ?
    C7 C16 H16D . . 109.4 ?
    H16A C16 H16D . . 37.3 ?
    H16B C16 H16D . . 136.3 ?
    H16C C16 H16D . . 75.0 ?
    C7 C16 H16E . . 109.5 ?
    H16A C16 H16E . . 74.9 ?
    H16B C16 H16E . . 37.3 ?
    H16C C16 H16E . . 136.2 ?
    H16D C16 H16E . . 109.5 ?
    C7 C16 H16F . . 109.5 ?
    H16A C16 H16F . . 136.2 ?
    H16B C16 H16F . . 75.0 ?
    H16C C16 H16F . . 37.3 ?
    H16D C16 H16F . . 109.5 ?
    H16E C16 H16F . . 109.5 ?
    C8 C15 H17A . . 109.5 ?
    C8 C15 H17B . . 109.5 ?
    H17A C15 H17B . . 109.5 ?
    C8 C15 H17C . . 109.5 ?
    H17A C15 H17C . . 109.5 ?
    H17B C15 H17C . . 109.5 ?
    C8 C15 H17D . . 109.5 ?
    H17A C15 H17D . . 32.1 ?
    H17B C15 H17D . . 133.5 ?
    H17C C15 H17D . . 79.9 ?
    C8 C15 H17E . . 109.5 ?
    H17A C15 H17E . . 79.9 ?
    H17B C15 H17E . . 32.1 ?
    H17C C15 H17E . . 133.5 ?
    H17D C15 H17E . . 109.5 ?
    C8 C15 H17F . . 109.5 ?
    H17A C15 H17F . . 133.5 ?
    H17B C15 H17F . . 79.9 ?
    H17C C15 H17F . . 32.1 ?
    H17D C15 H17F . . 109.5 ?
    H17E C15 H17F . . 109.5 ?
loop_
    _geom_hbond_atom_site_label_D
    _geom_hbond_atom_site_label_H
    _geom_hbond_atom_site_label_A
    _geom_hbond_site_symmetry_A
    _geom_hbond_distance_DH
    _geom_hbond_distance_HA
    _geom_hbond_distance_DA
    _geom_hbond_angle_DHA
    O15 H15 N13 4_455 0.84 2.23 3.013(2) 155
