# Supplementary material for: 6-Hy­droxy-2,5,7,8-tetra­methyl-3,4-dihydro-2H-1-benzopyran-2-carbonitrile, from synchrotron data
Source: Acta Crystallogr Sect E Struct Rep Online. 2011 Jul 6;67(Pt 8):o1901. doi: 10.1107/S1600536811025517 (PMC3212295; doi:10.1107/S1600536811025517)
Supplement: Supplementary file 2 [file e-67-o1901-Isup2.hkl]

# 
# h,k,l, Fc-squared, Fo-squared, sigma(Fo-squared) and status flag 
# 
data_I
_shelx_title ' AB14' 
_shelx_refln_list_code          4 
_shelx_F_calc_maximum       78.78 
_exptl_crystal_F_000       496.00 
_reflns_d_resolution_high  0.7295 
 
loop_ 
 _symmetry_equiv_pos_as_xyz 
 'x, y, z' 
 '-x+1/2, -y, z+1/2' 
 '-x, y+1/2, -z+1/2' 
 'x+1/2, -y+1/2, -z' 
 
_cell_length_a     5.8900 
_cell_length_b    10.3000 
_cell_length_c    19.7100 
_cell_angle_alpha  90.000 
_cell_angle_beta   90.000 
_cell_angle_gamma  90.000 
 
_shelx_F_squared_multiplier     1.000 
 
loop_ 
 _refln_index_h 
 _refln_index_k 
 _refln_index_l 
 _refln_F_squared_calc 
 _refln_F_squared_meas 
 _refln_F_squared_sigma 
 _refln_observed_status 
   2   0   0      363.90      393.11     19.64 o 
   4   0   0       83.41       74.32      2.06 o 
   6   0   0      461.39      460.65     22.91 o 
   8   0   0        4.29        3.92      0.33 o 
   1   1   0     1009.54      986.22     24.46 o 
   2   1   0     1908.51     1797.55     63.02 o 
   3   1   0     1026.96      922.48     32.52 o 
   4   1   0      142.81      137.14      3.77 o 
   5   1   0      157.02      156.11      3.42 o 
   6   1   0       32.53       36.08      1.00 o 
   7   1   0        2.18        2.14      0.09 o 
   0   2   0     1613.92     1705.58     69.03 o 
   2   2   0     1816.63     1637.63     57.46 o 
   3   2   0      117.67      130.14      3.10 o 
   4   2   0        0.63        0.53      0.02 o 
   5   2   0      615.01      610.03     18.69 o 
   6   2   0       44.49       41.03      1.32 o 
   7   2   0       45.64       52.13      1.84 o 
   1   3   0     5285.91     5092.58    252.28 o 
   2   3   0        5.30       17.40      0.35 o 
   3   3   0     1160.44     1208.68     42.39 o 
   4   3   0        8.76        9.96      0.26 o 
   5   3   0      139.86      147.36      5.13 o 
   6   3   0       48.37       45.73      1.46 o 
   7   3   0        8.17        8.19      0.30 o 
   0   4   0      848.38      795.73     39.54 o 
   1   4   0        4.75        5.84      0.12 o 
   2   4   0      169.37      144.65      3.67 o 
   3   4   0      288.60      290.26      7.78 o 
   4   4   0       84.98       75.41      1.66 o 
   6   4   0       86.71       91.22      2.78 o 
   7   4   0       53.75       57.96      4.06 o 
   1   5   0        0.00        0.09      0.01 o 
   2   5   0       90.39       78.13      1.91 o 
   3   5   0     1038.08     1110.25     39.22 o 
   4   5   0      195.85      197.14      4.31 o 
   5   5   0       77.69       78.22      2.78 o 
   6   5   0       77.91       81.85      2.03 o 
   7   5   0        4.53        4.75      0.18 o 
   0   6   0      214.31      179.15      7.49 o 
   1   6   0      119.75      114.19      3.09 o 
   2   6   0       68.29       64.86      1.44 o 
   3   6   0      215.54      192.14      5.59 o 
   4   6   0      105.52      120.16      2.90 o 
   5   6   0       40.49       42.39      1.23 o 
   6   6   0        3.55        4.27      0.15 o 
   7   6   0       16.44       14.24      0.71 o 
   1   7   0       27.14       32.09      0.78 o 
   2   7   0      378.17      376.68     12.03 o 
   3   7   0      613.34      574.29     25.36 o 
   4   7   0       64.15       64.23      1.72 o 
   5   7   0        5.96        6.62      0.18 o 
   6   7   0      170.42      179.53     12.62 o 
   7   7   0        2.27        2.80      0.16 o 
   0   8   0      490.96      508.90     25.53 o 
   1   8   0       24.60       29.97      0.73 o 
   2   8   0      282.10      290.75      9.05 o 
   3   8   0      210.12      203.52      6.39 o 
   4   8   0       14.31       13.31      0.38 o 
   5   8   0       21.88       27.11      0.69 o 
   6   8   0       12.28       11.36      0.40 o 
   1   9   0      688.10      716.01     22.41 o 
   2   9   0      157.12      163.60      5.18 o 
   3   9   0        2.64        2.72      0.09 o 
   4   9   0       19.03       19.03      0.50 o 
   5   9   0       13.79       13.15      0.47 o 
   6   9   0       16.18       15.27      0.76 o 
   0  10   0       35.39       28.67      1.19 o 
   2  10   0       92.53      102.72      3.66 o 
   3  10   0        2.04        1.77      0.06 o 
   4  10   0       26.13       29.84      0.87 o 
   5  10   0        0.32        0.45      0.05 o 
   1  11   0       74.84       76.21      2.42 o 
   2  11   0       56.91       59.20      1.28 o 
   3  11   0        0.16        0.83      0.06 o 
   4  11   0       10.25       12.46      0.44 o 
   5  11   0        0.15        0.49      0.07 o 
   0  12   0       10.01        9.96      0.39 o 
   1  12   0        1.09        0.90      0.05 o 
   3  12   0        8.27        7.87      0.29 o 
   4  12   0       45.49       46.49      2.31 o 
   1  13   0        7.52        6.37      0.21 o 
   2  13   0       35.64       34.71      1.48 o 
   3  13   0       34.17       26.46      1.08 o 
   0  14   0        2.30        1.75      0.12 o 
   1  14   0        0.00        0.04      0.03 o 
   1   0   1     3607.27     2971.38    208.14 o 
   2   0   1       76.80       82.53      1.70 o 
   3   0   1     1202.50     1256.07     44.19 o 
   4   0   1       71.28       69.59      1.27 o 
   5   0   1       29.39       32.76      0.77 o 
   6   0   1      239.58      243.40      9.96 o 
   7   0   1        9.00       11.96      0.43 o 
   8   0   1       40.93       36.13      2.59 o 
   0   1   1      608.97      689.60     18.28 o 
   1   1   1     3431.86     2812.85    139.32 o 
   2   1   1     1419.28     1330.68     33.02 o 
   3   1   1      375.90      363.54      8.16 o 
   4   1   1       58.50       59.45      0.86 o 
   5   1   1       40.48       43.37      0.67 o 
   6   1   1       68.47       71.31      1.61 o 
   7   1   1       44.96       44.67      1.28 o 
   8   1   1        9.40        7.77      0.29 o 
   0   2   1     2412.35     2227.60     78.04 o 
   2   2   1     1081.54     1058.41     30.37 o 
   3   2   1       70.26       60.10      0.98 o 
   4   2   1      203.14      199.74      4.00 o 
   5   2   1      410.77      410.88     11.46 o 
   6   2   1       73.43       74.65      1.60 o 
   7   2   1       67.37       68.51      1.97 o 
   0   3   1       40.64       43.50      1.11 o 
   2   3   1      183.54      224.59      3.65 o 
   3   3   1       28.17       28.33      0.38 o 
   4   3   1      972.42      966.78     30.52 o 
   5   3   1       63.73       62.91      1.02 o 
   6   3   1        7.30        8.23      0.18 o 
   7   3   1        7.66        8.94      0.25 o 
   0   4   1       50.51       49.69      1.19 o 
   1   4   1       18.07       14.27      0.18 o 
   2   4   1      904.26      898.99     21.11 o 
   3   4   1      202.62      196.95      4.05 o 
   4   4   1      949.97      917.72     26.34 o 
   5   4   1      214.06      218.41      8.88 o 
   6   4   1      115.54      117.76      2.93 o 
   7   4   1        5.38        5.07      0.14 o 
   0   5   1      202.06      224.13      8.00 o 
   1   5   1      120.65      109.50      2.21 o 
   2   5   1      303.50      324.80      6.38 o 
   3   5   1      491.61      508.31     14.78 o 
   4   5   1     1814.70     1835.23     55.59 o 
   5   5   1      220.52      236.95      9.60 o 
   6   5   1       25.07       25.98      0.47 o 
   7   5   1        5.24        4.17      0.11 o 
   0   6   1      971.84      973.21     34.27 o 
   1   6   1       20.11       27.31      0.39 o 
   2   6   1       64.08       68.94      1.48 o 
   3   6   1      258.22      256.39      6.48 o 
   4   6   1      284.90      292.58      8.11 o 
   5   6   1       65.41       67.13      1.37 o 
   6   6   1       40.64       45.41      1.08 o 
   7   6   1       34.49       34.03      1.19 o 
   0   7   1      265.21      271.44      9.83 o 
   1   7   1       53.53       52.37      0.78 o 
   2   7   1       24.52       24.15      0.39 o 
   3   7   1     1550.58     1572.06     54.98 o 
   4   7   1       34.59       34.74      0.62 o 
   5   7   1       17.90       19.92      0.36 o 
   6   7   1       38.97       44.58      1.83 o 
   0   8   1      420.31      414.13     13.20 o 
   1   8   1      409.17      415.61      9.88 o 
   2   8   1       90.18       98.66      1.55 o 
   3   8   1      213.18      211.59      5.61 o 
   4   8   1       34.57       36.90      0.71 o 
   5   8   1       21.52       22.57      0.40 o 
   6   8   1        4.47        4.48      0.11 o 
   0   9   1      202.75      203.40      6.71 o 
   1   9   1      139.68      137.24      2.20 o 
   2   9   1      567.60      546.04     27.14 o 
   3   9   1       12.17       13.38      0.26 o 
   4   9   1       88.26       96.78      2.41 o 
   5   9   1       30.13       32.16      1.01 o 
   6   9   1       16.01       15.42      0.54 o 
   1  10   1       42.90       46.11      1.00 o 
   2  10   1       82.00       85.84      1.95 o 
   3  10   1        0.25        0.26      0.02 o 
   4  10   1        7.71        8.72      0.20 o 
   0  11   1        5.75        4.46      0.14 o 
   1  11   1       43.79       40.62      0.75 o 
   2  11   1      171.69      175.73      7.53 o 
   3  11   1       52.71       57.19      1.43 o 
   4  11   1        8.66        7.75      0.20 o 
   5  11   1        8.52        7.66      0.28 o 
   0  12   1       53.61       49.47      1.25 o 
   1  12   1       37.70       34.71      0.71 o 
   4  12   1       51.50       56.12      2.79 o 
   0  13   1       13.54       12.72      0.65 o 
   1  13   1       41.25       43.01      1.31 o 
   2  13   1        9.32        9.39      0.21 o 
   3  13   1       10.17        8.32      0.25 o 
   0  14   1        7.81        6.41      0.23 o 
   1  14   1        1.61        0.96      0.03 o 
   0   0   2      484.60      421.60     14.79 o 
   1   0   2      836.60      861.11     34.85 o 
   2   0   2      410.22      406.16     10.81 o 
   3   0   2       91.20      104.06      2.37 o 
   4   0   2       35.08       39.12      0.80 o 
   5   0   2       18.33       21.38      0.47 o 
   6   0   2       39.66       32.46      1.08 o 
   7   0   2        0.36        0.79      0.04 o 
   1   1   2     1205.79     1216.63     30.18 o 
   2   1   2      339.02      319.65      4.91 o 
   3   1   2      721.82      787.08     18.52 o 
   4   1   2      536.90      542.48     13.62 o 
   5   1   2      205.27      200.72      4.43 o 
   6   1   2      263.47      256.48     12.80 o 
   7   1   2       50.30       50.53      1.35 o 
   8   1   2       16.36       13.65      0.69 o 
   1   2   2     2797.17     2799.86     98.10 o 
   2   2   2      147.66      154.76      2.52 o 
   3   2   2      223.45      229.29      4.53 o 
   4   2   2      396.57      397.28      9.98 o 
   5   2   2      378.30      364.52     11.39 o 
   6   2   2       18.11       19.16      0.41 o 
   7   2   2      263.08      255.35     18.04 o 
   0   3   2       19.04       30.58      0.65 o 
   1   3   2     2188.05     2396.92    167.89 o 
   2   3   2     1400.37     1451.50     33.98 o 
   3   3   2      350.43      348.83      9.33 o 
   4   3   2      190.13      178.74      3.35 o 
   6   3   2       15.50       15.02      0.31 o 
   7   3   2       46.52       50.33      1.45 o 
   0   4   2       54.12       45.20      1.01 o 
   1   4   2        2.83        2.98      0.06 o 
   2   4   2      838.44      806.47     23.29 o 
   3   4   2      163.35      165.08      3.16 o 
   4   4   2      241.52      250.51      5.73 o 
   5   4   2       79.75       85.74      1.57 o 
   6   4   2        9.80       10.75      0.21 o 
   0   5   2      356.26      357.94     12.71 o 
   1   5   2     1142.69     1165.85     29.03 o 
   2   5   2     1858.82     1862.07     58.49 o 
   3   5   2      217.57      208.81      5.01 o 
   4   5   2      426.62      428.30     13.62 o 
   5   5   2       43.32       43.99      0.78 o 
   6   5   2        1.92        1.62      0.04 o 
   7   5   2       30.16       30.99      0.77 o 
   0   6   2        6.93       14.18      0.28 o 
   1   6   2      425.38      449.92     11.99 o 
   2   6   2       98.20       99.56      1.83 o 
   3   6   2       54.18       48.60      0.74 o 
   4   6   2      186.16      189.65      4.30 o 
   5   6   2       20.37       20.54      0.38 o 
   6   6   2      186.39      199.89      5.74 o 
   7   6   2        4.41        4.61      0.17 o 
   0   7   2      902.10      939.81     33.27 o 
   1   7   2       17.52       17.40      0.30 o 
   2   7   2       82.62       78.69      1.30 o 
   3   7   2      494.08      515.34     14.17 o 
   4   7   2       57.07       63.94      1.10 o 
   5   7   2       84.54       91.08      1.74 o 
   6   7   2       73.14       71.66      2.90 o 
   0   8   2      231.41      250.53      9.13 o 
   1   8   2      312.04      314.93      7.53 o 
   2   8   2      271.64      263.72      6.29 o 
   3   8   2       36.81       36.99      0.71 o 
   4   8   2       15.69       16.43      0.32 o 
   5   8   2       25.68       26.33      0.49 o 
   6   8   2       27.86       28.85      0.71 o 
   0   9   2       99.93      106.54      2.08 o 
   1   9   2       27.69       26.48      0.41 o 
   3   9   2      189.22      197.96      6.22 o 
   4   9   2       33.06       35.06      0.62 o 
   5   9   2        6.80        7.41      0.19 o 
   6   9   2        3.18        3.09      0.12 o 
   0  10   2       15.69       13.96      0.37 o 
   1  10   2      220.69      219.32      9.05 o 
   2  10   2      261.85      272.40     11.06 o 
   3  10   2       23.31       23.51      0.39 o 
   4  10   2       50.53       58.14      1.56 o 
   5  10   2       47.87       52.96      1.85 o 
   0  11   2       25.67       22.47      0.66 o 
   1  11   2      133.40      133.61      3.58 o 
   2  11   2        6.29        6.24      0.12 o 
   3  11   2       16.60       16.67      0.37 o 
   4  11   2       18.80       20.58      0.55 o 
   5  11   2        4.95        6.86      0.25 o 
   0  12   2      106.34      104.66      3.74 o 
   1  12   2      165.40      161.75      4.38 o 
   2  12   2       12.46       12.27      0.31 o 
   3  12   2       49.91       52.03      1.57 o 
   4  12   2       36.09       36.59      1.48 o 
   1  13   2       19.15       19.84      0.43 o 
   2  13   2        7.71        6.45      0.15 o 
   3  13   2       35.37       33.80      1.19 o 
   1   0   3     2301.20     2097.86    103.99 o 
   2   0   3       33.83       28.68      0.53 o 
   3   0   3      313.23      306.09      8.20 o 
   4   0   3        1.03        1.61      0.05 o 
   5   0   3      106.38      100.44      1.83 o 
   7   0   3       29.98       26.27      0.93 o 
   0   1   3     2673.30     2319.86    114.91 o 
   1   1   3     1225.21     1187.97     31.50 o 
   2   1   3     2341.70     2281.41     80.17 o 
   3   1   3     1081.73     1093.10     27.20 o 
   4   1   3      328.46      319.32      8.74 o 
   5   1   3       98.50       93.73      1.28 o 
   6   1   3       28.08       26.55      0.54 o 
   7   1   3       19.39       18.08      0.43 o 
   0   2   3      304.67      306.67      8.84 o 
   1   2   3        3.50        7.88      0.10 o 
   2   2   3      287.01      327.45      6.19 o 
   3   2   3      431.82      429.38      9.63 o 
   4   2   3       60.94       62.39      0.99 o 
   5   2   3      287.27      299.62      8.38 o 
   6   2   3      109.45      104.88      2.23 o 
   7   2   3       60.56       62.57      2.20 o 
   0   3   3        0.39        0.70      0.02 o 
   1   3   3      853.64      901.11     21.21 o 
   2   3   3       44.31       47.75      0.85 o 
   3   3   3       11.22       12.29      0.19 o 
   4   3   3      141.20      127.35      2.30 o 
   6   3   3        1.56        1.52      0.04 o 
   7   3   3       81.10       82.29      2.59 o 
   0   4   3       88.52       99.61      2.23 o 
   1   4   3     2332.76     2374.24     68.15 o 
   2   4   3     1858.64     1945.16     61.17 o 
   3   4   3        1.84        2.33      0.05 o 
   4   4   3      137.20      128.49      2.05 o 
   5   4   3       27.38       24.42      0.43 o 
   6   4   3       44.71       43.24      0.84 o 
   7   4   3       30.24       30.06      0.87 o 
   0   5   3      370.05      380.04     10.20 o 
   1   5   3      251.18      274.89      6.92 o 
   2   5   3      274.94      272.27      6.47 o 
   3   5   3      431.71      422.09     10.64 o 
   4   5   3       53.72       55.68      0.79 o 
   5   5   3       84.43       79.46      1.50 o 
   6   5   3       10.77       12.68      0.22 o 
   7   5   3       31.79       38.06      1.03 o 
   0   6   3        0.35        0.35      0.01 o 
   1   6   3      513.76      514.51     18.25 o 
   2   6   3      433.07      450.47     11.33 o 
   3   6   3      306.53      328.91      8.33 o 
   4   6   3        0.35        0.51      0.02 o 
   5   6   3       16.56       16.03      0.29 o 
   6   6   3       26.89       32.28      0.67 o 
   7   6   3       65.91       66.93      2.35 o 
   0   7   3      712.34      748.17     26.59 o 
   1   7   3        4.88        4.34      0.08 o 
   2   7   3       26.70       23.12      0.40 o 
   3   7   3      446.11      439.21     12.47 o 
   4   7   3       35.28       38.58      0.67 o 
   5   7   3       42.46       45.32      0.77 o 
   6   7   3       85.60       98.18      6.92 o 
   0   8   3       53.33       56.36      1.27 o 
   1   8   3      139.93      132.63      2.31 o 
   2   8   3      455.19      434.18     11.36 o 
   3   8   3       63.39       64.05      1.07 o 
   4   8   3       65.04       66.10      1.36 o 
   5   8   3        7.68        8.33      0.19 o 
   0   9   3        7.12        6.35      0.19 o 
   1   9   3      287.81      283.54     17.46 o 
   2   9   3      224.70      245.56     17.27 o 
   3   9   3      141.28      147.50      4.27 o 
   4   9   3      127.91      130.80      2.84 o 
   5   9   3       17.86       20.38      0.51 o 
   6   9   3       13.91       14.56      0.52 o 
   1  10   3      122.19      118.12      2.32 o 
   2  10   3      137.11      142.27      3.81 o 
   3  10   3        7.73        7.34      0.14 o 
   4  10   3      113.76      126.49      3.99 o 
   5  10   3       15.73       17.42      0.44 o 
   0  11   3       12.67       13.69      0.38 o 
   1  11   3      122.00      127.44      3.52 o 
   2  11   3       43.22       41.68      0.75 o 
   3  11   3       15.32       16.74      0.34 o 
   4  11   3       75.75       85.67      5.15 o 
   0  12   3       66.49       67.70      1.98 o 
   1  12   3      222.34      218.28      6.90 o 
   2  12   3        0.78        1.22      0.04 o 
   3  12   3        4.89        5.81      0.14 o 
   4  12   3       11.75       12.60      0.37 o 
   0  13   3       29.94       28.11      1.00 o 
   2  13   3       20.72       19.24      0.42 o 
   3  13   3       67.13       59.25      2.95 o 
   0   0   4     1353.24     1325.45     65.70 o 
   1   0   4      452.09      451.92     14.21 o 
   2   0   4      109.22       99.84      2.26 o 
   3   0   4     1489.30     1553.46     63.05 o 
   4   0   4       87.77       78.33      2.08 o 
   5   0   4       47.71       50.24      0.94 o 
   6   0   4      262.27      247.71     12.40 o 
   7   0   4       53.42       50.44      2.51 o 
   0   1   4       85.71       56.43      1.08 o 
   1   1   4       63.43       67.86      1.11 o 
   2   1   4     1599.90     1665.10     41.28 o 
   3   1   4      210.92      224.91      4.85 o 
   4   1   4       49.37       52.88      0.79 o 
   5   1   4       88.49       92.88      1.30 o 
   6   1   4      199.58      190.59      6.03 o 
   7   1   4       34.40       32.50      1.03 o 
   0   2   4      618.82      516.85     12.85 o 
   1   2   4      139.90      152.30      2.48 o 
   2   2   4      732.06      779.83     20.78 o 
   3   2   4      599.67      648.20     15.28 o 
   4   2   4       20.71       23.80      0.37 o 
   5   2   4       55.18       57.97      0.86 o 
   6   2   4        3.73        3.99      0.09 o 
   0   3   4     1094.92     1012.72     35.58 o 
   1   3   4      311.50      342.63      7.02 o 
   2   3   4      495.13      531.49     12.50 o 
   3   3   4       82.27       82.92      1.34 o 
   4   3   4       46.86       46.53      0.71 o 
   5   3   4       31.15       26.21      0.47 o 
   6   3   4        7.98       10.06      0.20 o 
   7   3   4      221.82      175.81     12.31 o 
   0   4   4       83.64       72.93      2.02 o 
   1   4   4      543.18      584.57     14.62 o 
   2   4   4     1648.82     1729.21     86.13 o 
   3   4   4       34.86       33.58      0.53 o 
   4   4   4      148.30      138.41      2.19 o 
   5   4   4       42.83       50.99      0.97 o 
   6   4   4        7.88        7.27      0.13 o 
   7   4   4       67.86       65.58      2.06 o 
   0   5   4      728.53      764.35     26.98 o 
   1   5   4       14.81       18.04      0.24 o 
   2   5   4      425.38      466.84     12.49 o 
   3   5   4      657.37      661.81     17.73 o 
   4   5   4       99.51      104.76      1.53 o 
   5   5   4       89.40       88.88      1.81 o 
   6   5   4       38.46       42.11      0.82 o 
   7   5   4       11.61       12.38      0.35 o 
   0   6   4      352.65      406.09     14.46 o 
   1   6   4      222.60      231.38      5.88 o 
   2   6   4      372.14      401.06     12.80 o 
   3   6   4      101.65      110.17      2.35 o 
   4   6   4       12.39       10.16      0.18 o 
   5   6   4       45.94       44.83      0.83 o 
   6   6   4      158.04      175.54      5.54 o 
   7   6   4       26.89       28.18      0.89 o 
   0   7   4       16.09       13.18      0.45 o 
   1   7   4        4.98        5.66      0.10 o 
   2   7   4        8.69        9.02      0.16 o 
   3   7   4      512.54      537.98     12.59 o 
   4   7   4       31.96       30.46      0.55 o 
   5   7   4        2.93        2.42      0.05 o 
   6   7   4        9.30       11.65      0.32 o 
   0   8   4       17.93       14.93      0.33 o 
   1   8   4      186.47      188.75      3.60 o 
   2   8   4       36.23       41.40      0.59 o 
   3   8   4      193.84      206.30      5.93 o 
   4   8   4      238.55      250.58      7.19 o 
   5   8   4      158.20      196.36     13.78 o 
   6   8   4        1.31        1.72      0.06 o 
   0   9   4      107.81      108.61      2.13 o 
   1   9   4       62.77       60.14      1.07 o 
   2   9   4       11.36       14.85      0.28 o 
   3   9   4        9.87       10.05      0.21 o 
   4   9   4       86.73       93.44      2.01 o 
   6   9   4       48.01       45.38      1.84 o 
   0  10   4       47.51       48.45      1.42 o 
   1  10   4      239.13      241.69     17.06 o 
   2  10   4       55.05       51.51      1.02 o 
   3  10   4       18.09       17.80      0.31 o 
   4  10   4       11.50        9.73      0.22 o 
   5  10   4       89.41       95.56      5.86 o 
   0  11   4        3.93        4.63      0.14 o 
   1  11   4      145.28      142.81      5.04 o 
   2  11   4      134.04      140.28      3.47 o 
   3  11   4        9.75       10.71      0.23 o 
   4  11   4      108.22      123.06      7.40 o 
   0  12   4      538.10      524.72     26.04 o 
   1  12   4       54.20       53.60      1.11 o 
   2  12   4       39.91       41.05      1.30 o 
   3  12   4        6.34        7.70      0.18 o 
   4  12   4       35.66       37.27      1.85 o 
   0  13   4       41.68       41.90      1.79 o 
   2  13   4       11.24        9.22      0.21 o 
   1   0   5      238.05      268.97      6.71 o 
   2   0   5      112.37       95.53      1.97 o 
   3   0   5      306.33      314.04     11.21 o 
   4   0   5       32.52       32.68      0.77 o 
   5   0   5        2.43        1.08      0.03 o 
   6   0   5      175.13      152.36     10.97 o 
   7   0   5       62.28       61.94      2.52 o 
   0   1   5     1239.83     1148.48     32.89 o 
   1   1   5       65.06       61.01      0.98 o 
   2   1   5     1130.83     1156.20     27.05 o 
   3   1   5      230.46      229.94      4.23 o 
   4   1   5      143.22      146.51      3.07 o 
   5   1   5       89.81       83.99      1.08 o 
   6   1   5      137.52      129.50      3.05 o 
   7   1   5       12.02       12.05      0.31 o 
   0   2   5      947.80      941.25     29.75 o 
   1   2   5     2238.72     2145.28     61.42 o 
   2   2   5      810.47      864.22     24.87 o 
   3   2   5      337.29      359.79      8.54 o 
   4   2   5       16.26       20.62      0.32 o 
   5   2   5       57.05       47.19      0.68 o 
   6   2   5        0.69        0.95      0.03 o 
   7   2   5        8.20        7.57      0.18 o 
   0   3   5      501.80      471.20     12.55 o 
   1   3   5      939.70     1020.00     21.64 o 
   2   3   5      316.31      346.28      8.19 o 
   3   3   5      353.76      361.02      9.67 o 
   4   3   5      347.17      341.61      9.26 o 
   5   3   5       53.75       51.49      0.89 o 
   6   3   5        2.82        3.15      0.06 o 
   7   3   5       90.29       93.64      2.69 o 
   0   4   5        2.14        1.86      0.05 o 
   1   4   5     2859.68     2871.74     90.22 o 
   2   4   5       65.37       51.55      0.98 o 
   3   4   5        2.80        2.89      0.05 o 
   4   4   5       48.94       53.14      0.71 o 
   5   4   5       32.62       32.72      0.61 o 
   6   4   5       13.06       11.93      0.22 o 
   7   4   5       41.94       44.61      1.35 o 
   0   5   5      490.52      494.59     24.77 o 
   1   5   5      229.74      267.51      6.03 o 
   2   5   5       51.36       48.14      0.78 o 
   3   5   5      229.11      240.08      5.80 o 
   4   5   5      195.50      208.23      3.99 o 
   5   5   5        5.21        6.49      0.13 o 
   6   5   5       16.73       18.26      0.42 o 
   7   5   5       48.44       54.83      1.35 o 
   0   6   5      235.74      227.25      7.38 o 
   1   6   5      250.66      252.50      6.41 o 
   2   6   5      452.72      477.50     13.85 o 
   3   6   5      136.23      154.34      3.14 o 
   4   6   5       22.48       23.67      0.43 o 
   5   6   5       19.92       19.51      0.37 o 
   6   6   5      120.28      132.48      3.31 o 
   7   6   5       24.70       24.96      0.72 o 
   0   7   5      102.82      108.43      2.80 o 
   1   7   5       63.98       69.94      1.07 o 
   2   7   5       10.30       10.96      0.19 o 
   3   7   5      208.80      232.17      5.35 o 
   4   7   5      133.33      150.00      3.34 o 
   5   7   5       47.43       50.03      0.80 o 
   0   8   5        0.01        0.12      0.01 o 
   1   8   5        7.07        8.89      0.14 o 
   2   8   5        9.06        9.82      0.15 o 
   3   8   5      133.87      148.29      3.95 o 
   4   8   5      183.20      200.04      7.11 o 
   5   8   5        0.73        1.46      0.04 o 
   6   8   5       37.37       45.31      2.74 o 
   0   9   5       24.29       19.79      0.47 o 
   1   9   5        1.29        1.26      0.04 o 
   2   9   5       48.38       43.14      0.89 o 
   3   9   5       94.31       95.68      1.96 o 
   4   9   5      242.31      218.35     13.62 o 
   5   9   5       15.49       17.32      0.46 o 
   6   9   5       20.82       24.33      1.22 o 
   0  10   5       13.16       12.36      0.34 o 
   1  10   5       32.13       35.06      0.65 o 
   2  10   5       89.12       83.95      1.71 o 
   3  10   5       25.66       27.58      0.46 o 
   4  10   5      297.97      332.06     16.46 o 
   5  10   5       43.90       46.64      2.00 o 
   0  11   5       28.60       30.21      0.67 o 
   1  11   5       97.17       93.59      1.89 o 
   2  11   5       17.83       17.85      0.31 o 
   3  11   5        1.99        1.63      0.05 o 
   4  11   5       14.50       11.90      0.30 o 
   0  12   5       60.01       60.31      1.76 o 
   1  12   5       94.40       84.28      2.27 o 
   2  12   5       33.53       34.27      0.91 o 
   3  12   5       13.26       11.71      0.27 o 
   1  13   5       38.17       33.59      0.91 o 
   2  13   5       23.37       22.37      0.65 o 
   0   0   6     3529.94     3229.29    226.25 o 
   1   0   6      525.63      557.84     17.54 o 
   2   0   6      720.23      684.60     19.67 o 
   3   0   6      971.68     1061.19     52.70 o 
   4   0   6      171.80      164.45      3.94 o 
   5   0   6       27.40       32.85      0.64 o 
   6   0   6        0.10        0.14      0.04 o 
   7   0   6       50.35       46.46      1.64 o 
   0   1   6      830.12      808.24     32.79 o 
   1   1   6       72.07       74.01      1.13 o 
   2   1   6      722.21      727.74     19.40 o 
   3   1   6      764.88      811.90     21.64 o 
   4   1   6       92.88       88.30      1.50 o 
   5   1   6      119.55      112.00      1.70 o 
   6   1   6      120.66      105.72      2.50 o 
   7   1   6       28.66       24.77      0.62 o 
   0   2   6      387.01      354.26      9.44 o 
   1   2   6      342.26      317.76      6.77 o 
   2   2   6      457.99      507.12     12.68 o 
   3   2   6       19.98       24.72      0.45 o 
   4   2   6       66.60       70.55      1.18 o 
   5   2   6      130.58      117.65      2.39 o 
   6   2   6        4.45        4.27      0.09 o 
   7   2   6       40.54       39.33      1.13 o 
   0   3   6      797.02      844.13     29.84 o 
   1   3   6      159.56      163.27      3.11 o 
   2   3   6      408.65      433.92     17.74 o 
   3   3   6      148.64      130.35      2.83 o 
   4   3   6      190.90      180.63      3.79 o 
   5   3   6       50.64       52.86      1.09 o 
   6   3   6        7.26        6.43      0.12 o 
   0   4   6      876.49      840.81     41.88 o 
   1   4   6      227.63      256.92      5.77 o 
   2   4   6      426.04      454.49     12.14 o 
   3   4   6       75.42       76.46      1.41 o 
   4   4   6      193.02      193.50      3.50 o 
   5   4   6       59.79       57.95      1.19 o 
   6   4   6        3.85        3.18      0.08 o 
   7   4   6        6.75        5.98      0.16 o 
   0   5   6      208.35      221.76      9.26 o 
   1   5   6      235.39      251.99      5.42 o 
   2   5   6      156.76      179.91      4.61 o 
   3   5   6       47.50       43.35      0.68 o 
   4   5   6       34.00       36.79      0.64 o 
   5   5   6       77.92       87.47      1.79 o 
   6   5   6       17.18       16.50      0.39 o 
   7   5   6       50.53       49.33      1.22 o 
   0   6   6       49.74       47.20      1.10 o 
   1   6   6      251.81      256.76      6.18 o 
   2   6   6       33.41       40.60      0.64 o 
   3   6   6       24.20       27.98      0.39 o 
   4   6   6       66.06       69.98      1.24 o 
   5   6   6       24.25       21.09      0.44 o 
   6   6   6       15.37       15.98      0.47 o 
   7   6   6        5.69        5.48      0.17 o 
   0   7   6      488.47      501.03     17.86 o 
   1   7   6      130.99      123.18      2.50 o 
   2   7   6       17.43       16.72      0.25 o 
   3   7   6      128.21      116.56      1.82 o 
   4   7   6       80.42       82.32      1.62 o 
   5   7   6       60.65       69.28      1.28 o 
   6   7   6       17.87       24.85      0.72 o 
   0   8   6       78.92       84.65      1.84 o 
   1   8   6      134.59      127.49      1.99 o 
   2   8   6        1.46        1.25      0.02 o 
   3   8   6        0.94        1.14      0.03 o 
   4   8   6      115.29      119.53      3.22 o 
   5   8   6       32.93       41.07      0.92 o 
   6   8   6       21.88       23.63      0.59 o 
   0   9   6      349.19      347.52     24.41 o 
   1   9   6       48.91       44.85      0.80 o 
   2   9   6       45.59       42.97      0.80 o 
   3   9   6       82.07       85.45      1.91 o 
   4   9   6        0.82        1.14      0.03 o 
   0  10   6        6.91        6.13      0.18 o 
   1  10   6       14.82       16.43      0.31 o 
   2  10   6        9.36        6.79      0.14 o 
   3  10   6       43.86       47.69      1.07 o 
   4  10   6      130.00      147.57     10.36 o 
   5  10   6       49.58       40.19      2.02 o 
   0  11   6      103.45       96.74      2.39 o 
   1  11   6      121.41      113.86      2.45 o 
   2  11   6       12.99       12.61      0.26 o 
   3  11   6       14.07       15.45      0.39 o 
   4  11   6       36.08       41.72      1.27 o 
   0  12   6       56.10       46.50      1.67 o 
   1  12   6       20.21       20.32      0.59 o 
   2  12   6       11.81       10.29      0.26 o 
   3  12   6        0.69        0.57      0.04 o 
   1  13   6       35.51       32.85      1.15 o 
   2  13   6        4.97        4.05      0.12 o 
   1   0   7      398.96      395.10      9.85 o 
   2   0   7      263.30      249.62      7.89 o 
   3   0   7      394.74      454.03     11.38 o 
   4   0   7       21.81       15.25      0.32 o 
   5   0   7        0.02        0.09      0.01 o 
   6   0   7       29.47       28.60      0.73 o 
   7   0   7       22.64       20.49      0.72 o 
   0   1   7      875.99      790.72     24.86 o 
   1   1   7     2498.39     2464.38     57.58 o 
   2   1   7      116.70      117.57      2.25 o 
   3   1   7       56.21       66.96      1.08 o 
   4   1   7      126.96      142.70      3.18 o 
   5   1   7       43.25       38.80      0.63 o 
   6   1   7       66.00       57.11      1.22 o 
   7   1   7        7.67        5.59      0.14 o 
   0   2   7      165.98      185.97      4.64 o 
   1   2   7      262.36      268.37      5.74 o 
   2   2   7      279.17      262.47      5.63 o 
   3   2   7       45.94       41.86      0.75 o 
   4   2   7      267.60      263.13      5.99 o 
   5   2   7        7.33        3.91      0.09 o 
   6   2   7        7.80        5.91      0.12 o 
   7   2   7        0.91        0.84      0.04 o 
   0   3   7        4.27        8.73      0.17 o 
   1   3   7      356.65      405.23      7.65 o 
   2   3   7       76.73       67.95      1.28 o 
   3   3   7       28.17       25.68      0.53 o 
   4   3   7       74.59       76.73      1.24 o 
   5   3   7       19.36       17.82      0.38 o 
   6   3   7       29.44       29.92      0.59 o 
   7   3   7       59.25       63.98      1.93 o 
   0   4   7      148.56      149.60      4.41 o 
   1   4   7       13.69       17.01      0.24 o 
   2   4   7       31.50       33.76      0.55 o 
   3   4   7        7.68        7.04      0.16 o 
   4   4   7      197.04      170.05      3.21 o 
   5   4   7      223.41      218.69      5.13 o 
   6   4   7       15.14       15.53      0.34 o 
   7   4   7       39.58       41.19      1.02 o 
   0   5   7       89.16       95.73      2.48 o 
   1   5   7      268.90      276.01      6.24 o 
   2   5   7      480.39      487.37     13.15 o 
   3   5   7       24.22       22.37      0.46 o 
   4   5   7       10.61       18.18      0.34 o 
   5   5   7       14.60       14.34      0.31 o 
   6   5   7      116.61      124.87      3.32 o 
   7   5   7       35.39       37.61      1.19 o 
   0   6   7      135.32      124.37      4.11 o 
   1   6   7      115.31      127.55      2.81 o 
   2   6   7      238.71      254.84      9.24 o 
   3   6   7       32.45       31.37      0.46 o 
   4   6   7       25.93       28.54      0.60 o 
   5   6   7       27.02       27.01      0.49 o 
   6   6   7       22.22       23.82      0.69 o 
   0   7   7      245.62      266.21      9.85 o 
   1   7   7        3.09        2.44      0.06 o 
   2   7   7      105.06      104.35      1.54 o 
   3   7   7      127.54      113.63      3.03 o 
   4   7   7       55.01       59.15      1.22 o 
   5   7   7       38.50       43.12      0.80 o 
   6   7   7      136.88      153.64      6.53 o 
   0   8   7       52.17       56.37      1.31 o 
   1   8   7       62.07       61.40      0.94 o 
   2   8   7       82.97       75.01      1.28 o 
   3   8   7      132.46      153.26      3.60 o 
   4   8   7        2.26        2.40      0.05 o 
   5   8   7       63.76       71.67      1.94 o 
   6   8   7       11.04        9.91      0.30 o 
   0   9   7      273.65      294.60     20.71 o 
   1   9   7      161.74      151.12      3.77 o 
   2   9   7        5.26        8.57      0.17 o 
   3   9   7       64.55       67.19      1.53 o 
   4   9   7       78.91       74.18      1.87 o 
   5   9   7       72.32       75.27      5.29 o 
   0  10   7       62.78       65.45      1.65 o 
   1  10   7      101.59       96.49      1.77 o 
   2  10   7        2.12        3.50      0.07 o 
   3  10   7       17.44       16.07      0.28 o 
   4  10   7      103.24      110.48      5.49 o 
   5  10   7        1.47        1.93      0.07 o 
   0  11   7        6.56        6.76      0.17 o 
   1  11   7       63.27       60.01      1.06 o 
   2  11   7        0.89        1.81      0.05 o 
   3  11   7       15.17       14.80      0.37 o 
   4  11   7        0.51        0.20      0.03 o 
   0  12   7       22.52       19.48      0.69 o 
   1  12   7       42.45       37.62      0.94 o 
   2  12   7       33.12       32.08      0.86 o 
   3  12   7       27.99       28.87      0.78 o 
   0  13   7        1.52        1.01      0.05 o 
   1  13   7       63.54       55.80      3.37 o 
   2  13   7        5.57        4.06      0.14 o 
   0   0   8      222.19      237.61      7.51 o 
   1   0   8       13.71        9.78      0.19 o 
   2   0   8       72.08       84.95      1.85 o 
   3   0   8       31.40       20.37      0.43 o 
   4   0   8        0.00        0.11      0.01 o 
   5   0   8       89.62       90.95      2.27 o 
   6   0   8      226.96      196.56      8.47 o 
   7   0   8       26.96       21.99      1.10 o 
   0   1   8      108.32      100.01      2.26 o 
   1   1   8      349.08      365.53      8.65 o 
   2   1   8      233.50      227.62      4.87 o 
   3   1   8       47.92       51.54      0.96 o 
   4   1   8        6.07        8.52      0.14 o 
   5   1   8      137.47      121.19      2.21 o 
   6   1   8       23.72       24.71      0.42 o 
   7   1   8        5.74        5.72      0.19 o 
   0   2   8       17.49       11.59      0.21 o 
   1   2   8      179.39      212.73      4.19 o 
   2   2   8       37.06       34.38      0.59 o 
   3   2   8      319.67      293.63      7.98 o 
   4   2   8       54.12       60.64      0.92 o 
   5   2   8      116.16      102.71      2.10 o 
   6   2   8       31.78       29.51      0.58 o 
   7   2   8       33.15       29.49      0.73 o 
   0   3   8      463.23      452.05     14.33 o 
   1   3   8       13.18       16.92      0.23 o 
   2   3   8       79.69       81.36      1.66 o 
   3   3   8        6.94        8.04      0.17 o 
   4   3   8        5.93        3.66      0.08 o 
   5   3   8       65.95       57.19      1.29 o 
   6   3   8       79.51       79.78      1.54 o 
   7   3   8       35.16       33.39      0.83 o 
   0   4   8       21.73       24.89      0.54 o 
   1   4   8      320.84      336.60      7.55 o 
   2   4   8      327.97      333.49      8.42 o 
   3   4   8      160.75      153.23      3.22 o 
   4   4   8      227.69      220.14      4.96 o 
   5   4   8       60.88       58.01      1.31 o 
   6   4   8       28.26       28.90      0.67 o 
   7   4   8       32.86       33.30      0.90 o 
   0   5   8        2.01        1.89      0.05 o 
   1   5   8        4.82        7.12      0.11 o 
   2   5   8      199.90      188.88      5.61 o 
   3   5   8       82.57       74.69      1.15 o 
   4   5   8      215.69      202.27      5.82 o 
   5   5   8      128.94      139.21      3.28 o 
   6   5   8       11.35       13.94      0.35 o 
   7   5   8       24.52       23.70      0.69 o 
   0   6   8      142.01      152.77      3.93 o 
   1   6   8       61.41       59.24      0.98 o 
   2   6   8       54.88       54.77      0.84 o 
   3   6   8       10.57        5.12      0.10 o 
   4   6   8      104.07       98.64      2.21 o 
   5   6   8      189.54      194.21      5.88 o 
   6   6   8       14.70       12.52      0.36 o 
   0   7   8      220.29      222.47     16.68 o 
   1   7   8       94.75       90.00      1.23 o 
   2   7   8       62.32       58.39      0.77 o 
   3   7   8       38.90       35.46      0.65 o 
   4   7   8       22.04       20.49      0.43 o 
   5   7   8       48.13       51.34      1.16 o 
   6   7   8        9.03        8.28      0.22 o 
   0   8   8       40.28       43.06      1.04 o 
   1   8   8       86.78       86.12      1.21 o 
   2   8   8      151.66      133.90      2.63 o 
   3   8   8      102.14      104.73      2.14 o 
   4   8   8       48.19       52.35      0.97 o 
   5   8   8       22.01       27.27      0.78 o 
   6   8   8       62.73       60.95      2.14 o 
   0   9   8       27.65       23.27      0.59 o 
   1   9   8       85.82       85.70      1.62 o 
   2   9   8      180.34      169.24      4.89 o 
   3   9   8       32.76       30.96      0.51 o 
   4   9   8       11.80       10.47      0.24 o 
   5   9   8       45.63       44.35      1.90 o 
   0  10   8       23.04       21.06      0.55 o 
   1  10   8       69.34       66.01      1.31 o 
   2  10   8      176.43      177.00      6.22 o 
   3  10   8       21.66       20.32      0.39 o 
   4  10   8       22.53       21.63      0.69 o 
   5  10   8        9.06        9.08      0.27 o 
   0  11   8        0.02        0.02      0.02 o 
   1  11   8       17.26       15.52      0.27 o 
   2  11   8      108.61      110.14      3.18 o 
   3  11   8       10.91       13.18      0.39 o 
   4  11   8       27.86       30.10      0.96 o 
   0  12   8       47.86       53.95      2.68 o 
   1  12   8       47.48       46.45      1.33 o 
   2  12   8       99.47       92.58      3.93 o 
   3  12   8      109.08      107.00      5.31 o 
   0  13   8       33.73       27.77      1.13 o 
   1  13   8       16.17       13.12      0.43 o 
   2  13   8       57.85       50.30      2.50 o 
   1   0   9        2.72        2.24      0.05 o 
   2   0   9      102.33      115.00      2.49 o 
   3   0   9       34.46       34.98      0.80 o 
   4   0   9        1.61        1.20      0.03 o 
   5   0   9       63.61       65.23      1.89 o 
   6   0   9       62.36       60.23      1.39 o 
   7   0   9        5.63        4.51      0.21 o 
   0   1   9      990.27     1032.88     36.55 o 
   1   1   9     1037.80     1133.61     32.56 o 
   2   1   9      104.43      104.75      1.74 o 
   3   1   9       20.65       22.40      0.38 o 
   4   1   9       37.30       40.98      0.53 o 
   5   1   9       61.56       58.81      1.21 o 
   6   1   9       33.11       28.84      0.58 o 
   7   1   9        9.43        8.37      0.24 o 
   0   2   9      218.18      225.76      5.06 o 
   1   2   9      557.89      615.92     11.23 o 
   2   2   9      226.19      218.35      5.86 o 
   3   2   9        4.72        4.85      0.10 o 
   4   2   9        3.34        3.42      0.07 o 
   5   2   9        5.61        6.48      0.15 o 
   6   2   9        5.81        6.59      0.16 o 
   7   2   9       15.96       14.91      0.41 o 
   0   3   9        4.25        5.39      0.11 o 
   1   3   9      201.34      218.55      4.00 o 
   2   3   9      287.17      292.59      7.37 o 
   3   3   9      183.08      184.62      4.26 o 
   4   3   9      132.64      100.39      1.64 o 
   5   3   9        7.88        6.62      0.16 o 
   6   3   9       33.55       33.44      0.73 o 
   7   3   9        3.96        3.98      0.12 o 
   0   4   9      493.05      535.82     15.46 o 
   1   4   9      335.15      329.52      6.51 o 
   2   4   9       51.72       73.46      1.57 o 
   3   4   9      261.88      253.98      6.91 o 
   4   4   9      188.73      150.68      3.73 o 
   5   4   9      206.83      211.52      5.26 o 
   6   4   9       87.47       90.72      2.03 o 
   7   4   9        8.29        7.18      0.24 o 
   0   5   9       33.44       38.82      1.02 o 
   1   5   9      119.98      119.99      2.24 o 
   2   5   9      282.46      302.42      9.75 o 
   3   5   9        8.89        9.49      0.18 o 
   4   5   9      109.21       97.22      1.98 o 
   5   5   9      133.19      134.96      3.18 o 
   6   5   9        5.04        5.52      0.16 o 
   7   5   9       68.39       63.87      2.59 o 
   0   6   9       29.74       35.17      0.76 o 
   1   6   9       55.52       55.50      0.89 o 
   2   6   9        8.71        7.32      0.11 o 
   3   6   9      315.19      265.35      5.83 o 
   4   6   9      111.96       93.60      2.10 o 
   5   6   9       10.46       10.44      0.21 o 
   6   6   9      192.66      190.54     13.38 o 
   0   7   9      107.08      106.33      2.25 o 
   1   7   9       13.31       14.26      0.21 o 
   2   7   9       11.32       12.68      0.18 o 
   3   7   9      112.82       93.83      2.22 o 
   4   7   9       66.00       71.02      1.45 o 
   5   7   9        1.77        2.63      0.08 o 
   0   8   9        6.67        3.19      0.09 o 
   1   8   9       34.34       38.80      0.60 o 
   2   8   9        1.23        2.54      0.05 o 
   3   8   9      145.37      138.46      3.26 o 
   4   8   9       54.98       55.38      0.99 o 
   5   8   9       27.85       30.56      0.88 o 
   6   8   9      100.29       97.94      6.86 o 
   0   9   9       75.33       67.94      1.71 o 
   1   9   9      173.43      171.17      4.55 o 
   2   9   9       37.69       32.19      0.58 o 
   3   9   9       24.95       21.41      0.35 o 
   4   9   9       13.72       14.70      0.33 o 
   5   9   9       11.60       11.32      0.31 o 
   0  10   9        7.68        7.76      0.22 o 
   1  10   9       98.93      100.31      3.55 o 
   2  10   9      190.38      198.82      4.93 o 
   3  10   9        8.07        8.52      0.17 o 
   4  10   9       13.09       15.46      0.45 o 
   5  10   9        9.74        8.13      0.24 o 
   0  11   9        4.12        5.12      0.16 o 
   1  11   9      119.94      117.72      2.78 o 
   2  11   9        7.10        6.39      0.17 o 
   3  11   9       12.72       11.65      0.34 o 
   4  11   9       41.57       44.93      2.26 o 
   0  12   9        0.58        1.09      0.07 o 
   1  12   9        1.34        1.17      0.04 o 
   2  12   9      122.60      120.95      7.27 o 
   3  12   9       21.53       19.28      0.56 o 
   0  13   9        8.21        8.72      0.32 o 
   1  13   9       42.48       37.43      1.52 o 
   0   0  10     6206.46     6549.71    458.91 o 
   1   0  10       60.68       43.33      0.97 o 
   2   0  10      196.64      192.21      4.57 o 
   3   0  10      484.96      483.91     17.21 o 
   4   0  10       68.14       66.55      1.15 o 
   5   0  10      111.81       99.91      4.08 o 
   6   0  10        0.98        1.68      0.06 o 
   7   0  10       65.94       58.88      2.51 o 
   0   1  10     4042.29     4329.76    176.28 o 
   1   1  10      547.77      589.34     15.76 o 
   2   1  10      245.13      250.22      5.13 o 
   3   1  10       34.14       36.67      0.61 o 
   4   1  10      126.68      130.00      2.42 o 
   5   1  10       22.67       24.24      0.50 o 
   6   1  10       96.17       92.75      1.79 o 
   0   2  10       83.50       99.83      2.29 o 
   1   2  10      498.94      542.13     13.61 o 
   2   2  10       79.12       75.22      1.48 o 
   3   2  10      110.36      113.39      2.48 o 
   4   2  10      527.72      534.65     13.58 o 
   5   2  10       99.48       82.34      1.76 o 
   6   2  10       39.58       36.74      0.77 o 
   7   2  10        7.28        6.45      0.21 o 
   0   3  10       76.03       61.85      1.68 o 
   1   3  10      413.62      413.56     10.41 o 
   2   3  10       86.77       86.28      1.83 o 
   3   3  10       73.11       74.19      1.33 o 
   4   3  10      165.76      172.94      3.26 o 
   5   3  10      205.38      191.98      5.12 o 
   6   3  10       58.00       59.34      1.34 o 
   0   4  10        4.93        3.81      0.10 o 
   1   4  10       76.39       87.32      1.47 o 
   2   4  10       30.10       34.35      0.69 o 
   3   4  10       70.12       63.58      1.11 o 
   4   4  10      137.30      131.32      2.80 o 
   5   4  10       53.67       65.86      1.41 o 
   6   4  10       18.43       19.32      0.51 o 
   7   4  10       21.75       22.09      0.78 o 
   0   5  10        5.26        6.83      0.17 o 
   1   5  10       57.34       53.78      0.80 o 
   2   5  10       24.71       27.91      0.43 o 
   3   5  10      144.04      132.30      1.99 o 
   4   5  10       58.53       56.69      1.16 o 
   6   5  10        2.53        3.94      0.12 o 
   0   6  10      121.83      121.69      3.40 o 
   1   6  10       21.94       25.20      0.44 o 
   2   6  10       10.89        8.40      0.12 o 
   3   6  10      148.71      126.25      2.57 o 
   4   6  10        7.98        8.84      0.20 o 
   5   6  10        5.44        6.37      0.14 o 
   6   6  10       38.56       37.89      1.15 o 
   0   7  10      152.15      152.66      3.17 o 
   1   7  10       10.35       13.55      0.20 o 
   2   7  10      173.53      166.36      3.35 o 
   3   7  10      102.27       93.79      2.10 o 
   4   7  10       40.57       40.48      0.92 o 
   5   7  10       23.62       21.44      0.49 o 
   6   7  10       13.74       14.50      0.46 o 
   0   8  10        3.15        1.07      0.04 o 
   1   8  10       10.77       10.10      0.18 o 
   2   8  10       51.72       42.70      0.79 o 
   3   8  10       34.76       33.16      0.69 o 
   4   8  10       42.56       44.60      0.80 o 
   5   8  10        9.10       10.60      0.31 o 
   0   9  10      106.00      100.10      3.17 o 
   1   9  10      307.58      300.83     14.91 o 
   2   9  10       12.29       14.85      0.28 o 
   3   9  10       62.04       67.43      1.39 o 
   4   9  10        0.65        0.43      0.03 o 
   5   9  10       13.34       13.25      0.33 o 
   0  10  10       32.14       31.90      0.74 o 
   1  10  10      138.91      132.59      2.85 o 
   2  10  10      124.73      121.07      2.46 o 
   3  10  10       64.98       68.11      1.84 o 
   4  10  10        3.66        3.39      0.09 o 
   0  11  10        7.54        6.20      0.20 o 
   1  11  10        7.53        7.48      0.17 o 
   2  11  10      175.98      185.20     12.97 o 
   3  11  10       41.67       41.85      1.28 o 
   4  11  10       27.06       26.61      0.78 o 
   0  12  10        0.81        0.70      0.05 o 
   1  12  10        5.51        5.23      0.12 o 
   3  12  10      116.08      106.66      5.29 o 
   1  13  10        0.89        0.79      0.05 o 
   1   0  11     2201.31     2373.64     83.30 o 
   2   0  11       88.43       84.78      2.07 o 
   3   0  11      822.66      787.33     27.87 o 
   4   0  11       63.36       58.01      1.03 o 
   5   0  11       17.52       16.30      0.42 o 
   6   0  11       88.35       80.82      2.86 o 
   7   0  11       20.72       17.67      0.76 o 
   0   1  11      235.52      237.68      6.89 o 
   1   1  11      110.33      112.11      1.87 o 
   2   1  11      134.30      141.27      3.24 o 
   3   1  11      164.05      155.29      3.42 o 
   4   1  11        0.22        0.24      0.01 o 
   5   1  11       99.40       98.40      2.21 o 
   6   1  11       20.09       20.66      0.44 o 
   7   1  11        6.94        5.69      0.18 o 
   0   2  11      251.05      245.84     12.43 o 
   1   2  11      565.11      600.43     13.43 o 
   2   2  11       66.03       72.40      1.51 o 
   3   2  11       92.53       86.27      1.70 o 
   4   2  11      566.65      574.15     25.73 o 
   5   2  11       55.07       53.01      1.19 o 
   6   2  11       28.52       26.85      0.62 o 
   7   2  11       14.83       14.69      0.53 o 
   0   3  11      246.00      235.60      5.99 o 
   1   3  11      504.12      519.12     11.65 o 
   2   3  11      127.92      139.92      3.24 o 
   3   3  11       14.60       14.64      0.27 o 
   4   3  11      139.49      160.75      3.78 o 
   5   3  11      115.17      108.79      2.43 o 
   6   3  11       95.28       92.31      2.32 o 
   7   3  11        2.16        2.46      0.10 o 
   0   4  11        1.24        0.74      0.03 o 
   1   4  11       11.83       12.68      0.21 o 
   2   4  11       81.41       76.02      1.62 o 
   3   4  11      139.05      132.47      2.35 o 
   4   4  11      383.01      340.32     10.70 o 
   5   4  11       75.46       80.92      1.57 o 
   6   4  11       31.74       32.99      0.95 o 
   0   5  11       86.81       86.90      2.27 o 
   1   5  11      143.79      147.89      2.61 o 
   2   5  11       42.40       44.66      0.68 o 
   3   5  11       64.36       61.39      1.01 o 
   4   5  11      255.10      232.11      5.16 o 
   5   5  11       95.31       93.28      2.61 o 
   6   5  11       64.98       68.31      2.15 o 
   0   6  11       33.96       35.54      0.66 o 
   1   6  11       79.95       81.74      1.15 o 
   2   6  11       31.05       27.36      0.37 o 
   3   6  11      171.22      177.99      4.19 o 
   4   6  11      121.37      119.79      2.55 o 
   5   6  11       29.80       28.56      0.63 o 
   6   6  11       70.59       69.26      2.10 o 
   1   7  11       10.71       11.23      0.18 o 
   2   7  11       28.80       30.37      0.54 o 
   3   7  11      161.77      148.91      3.51 o 
   4   7  11       40.57       40.13      0.72 o 
   5   7  11       65.23       67.55      2.38 o 
   6   7  11      212.95      213.96     14.99 o 
   0   8  11        3.18        2.89      0.10 o 
   2   8  11       41.86       44.09      0.81 o 
   3   8  11      123.75      123.00      2.63 o 
   4   8  11      231.02      232.86      6.20 o 
   5   8  11       44.61       45.42      1.12 o 
   0   9  11        0.05        0.34      0.03 o 
   2   9  11      310.92      310.24      9.35 o 
   3   9  11        7.30        6.95      0.18 o 
   4   9  11       30.74       30.93      0.89 o 
   5   9  11       24.03       25.26      0.80 o 
   0  10  11      243.84      246.42     14.80 o 
   1  10  11      150.62      158.36      3.90 o 
   2  10  11       64.19       65.29      1.56 o 
   3  10  11       83.48       90.52      3.18 o 
   4  10  11       44.55       47.65      1.29 o 
   0  11  11       28.75       27.89      0.81 o 
   1  11  11       17.43       16.49      0.41 o 
   2  11  11       86.18       87.45      3.07 o 
   3  11  11       21.81       22.43      0.56 o 
   0  12  11        3.84        2.85      0.10 o 
   1  12  11       20.43       18.51      0.40 o 
   2  12  11       67.24       66.36      2.33 o 
   0   0  12      271.59      272.80      8.66 o 
   1   0  12      612.57      624.66     22.13 o 
   2   0  12      438.23      442.72     11.84 o 
   3   0  12     2662.44     2605.48     91.53 o 
   4   0  12      211.82      223.24      7.79 o 
   5   0  12        1.29        1.30      0.04 o 
   6   0  12        5.80        4.69      0.23 o 
   7   0  12        3.70        2.65      0.16 o 
   0   1  12       39.98       63.40      1.58 o 
   1   1  12      244.99      246.01      4.85 o 
   2   1  12       29.45       32.46      0.51 o 
   3   1  12       45.73       50.61      0.94 o 
   4   1  12       80.82       76.63      1.51 o 
   5   1  12       47.93       45.83      0.94 o 
   6   1  12        5.66        5.15      0.13 o 
   7   1  12       39.00       37.25      1.31 o 
   0   2  12      295.30      294.95      8.63 o 
   1   2  12      212.38      216.38      4.13 o 
   2   2  12      592.67      562.41     14.13 o 
   3   2  12        6.17        6.28      0.12 o 
   4   2  12      665.38      674.17     33.43 o 
   5   2  12       13.40       11.74      0.28 o 
   6   2  12       13.61       12.51      0.32 o 
   7   2  12        3.39        3.03      0.12 o 
   0   3  12     2511.89     2578.27    105.30 o 
   1   3  12      100.37      101.58      1.84 o 
   2   3  12      274.04      272.51      7.48 o 
   3   3  12       56.86       56.68      0.95 o 
   4   3  12      144.45      141.70      3.16 o 
   5   3  12      275.63      264.76      7.04 o 
   6   3  12       17.32       16.77      0.48 o 
   7   3  12       53.57       49.80      2.48 o 
   0   4  12        0.72        1.44      0.04 o 
   1   4  12      311.40      311.48      5.95 o 
   2   4  12      379.39      391.55     11.59 o 
   3   4  12      320.87      317.30      7.04 o 
   4   4  12       57.28       54.22      1.12 o 
   5   4  12      122.71      126.29      2.90 o 
   6   4  12        8.37        7.79      0.23 o 
   0   5  12      426.38      447.20     14.23 o 
   1   5  12      696.79      697.06     17.52 o 
   2   5  12      255.14      266.52      5.01 o 
   3   5  12       48.43       43.00      0.89 o 
   4   5  12       40.95       42.19      0.87 o 
   5   5  12      181.78      180.33      4.91 o 
   6   5  12       30.51       32.22      0.80 o 
   0   6  12      266.87      263.26      7.39 o 
   1   6  12      190.50      188.38      3.32 o 
   2   6  12       39.63       43.55      0.69 o 
   3   6  12        3.36        4.46      0.11 o 
   4   6  12       16.27       16.94      0.36 o 
   5   6  12       21.06       18.55      0.44 o 
   6   6  12       15.36       15.44      0.39 o 
   1   7  12      275.06      278.86      8.77 o 
   2   7  12       33.03       29.75      0.57 o 
   3   7  12      137.85      135.30      3.39 o 
   4   7  12       42.88       43.11      0.81 o 
   5   7  12       14.72       18.02      0.57 o 
   6   7  12       63.46       65.89      2.07 o 
   0   8  12      828.88      780.80     54.67 o 
   1   8  12      133.23      137.28      2.80 o 
   2   8  12       55.24       57.70      1.06 o 
   3   8  12       36.56       36.47      0.66 o 
   4   8  12        0.91        1.73      0.06 o 
   5   8  12       19.74       23.57      0.59 o 
   0   9  12       26.03       28.77      0.79 o 
   1   9  12       89.13       89.20      1.91 o 
   2   9  12      120.67      126.92      2.23 o 
   3   9  12        8.57        8.11      0.19 o 
   4   9  12       48.31       52.43      1.85 o 
   5   9  12       65.72       70.18      2.46 o 
   0  10  12        8.45        6.78      0.19 o 
   1  10  12       60.11       54.60      1.30 o 
   2  10  12      135.55      138.59      4.89 o 
   3  10  12       51.55       57.01      2.85 o 
   4  10  12       51.92       48.76      1.40 o 
   0  11  12       10.96        9.29      0.34 o 
   1  11  12       72.28       70.01      1.86 o 
   2  11  12       68.28       68.87      2.40 o 
   3  11  12        5.32        5.26      0.16 o 
   0  12  12       38.32       31.14      1.08 o 
   2  12  12       14.20       13.34      0.39 o 
   1   0  13       13.25       12.52      0.30 o 
   2   0  13       19.06       19.12      0.43 o 
   3   0  13      155.89      156.72      4.49 o 
   4   0  13      382.44      348.83     17.37 o 
   5   0  13       88.23       78.74      2.82 o 
   7   0  13        6.35        4.47      0.23 o 
   0   1  13       10.28       15.42      0.33 o 
   1   1  13      226.46      200.14      4.13 o 
   2   1  13      207.22      204.57      3.56 o 
   3   1  13      894.79      872.18     18.78 o 
   4   1  13      160.74      154.89      3.64 o 
   5   1  13       47.78       47.30      1.13 o 
   6   1  13      126.04      116.37      4.09 o 
   7   1  13        1.15        1.36      0.07 o 
   0   2  13      242.86      239.15      6.48 o 
   1   2  13       26.97       25.39      0.42 o 
   2   2  13      964.12      929.65     29.37 o 
   3   2  13       19.13       20.94      0.35 o 
   4   2  13      299.52      292.30      9.19 o 
   5   2  13      191.30      180.74      3.65 o 
   6   2  13       14.62       12.01      0.35 o 
   0   3  13      188.50      186.33      5.46 o 
   1   3  13      325.91      308.02      5.68 o 
   2   3  13      426.99      422.43     11.49 o 
   3   3  13       60.45       62.04      1.07 o 
   4   3  13       61.46       58.62      1.58 o 
   5   3  13       63.75       62.70      1.21 o 
   6   3  13        1.48        1.59      0.05 o 
   0   4  13        9.32       11.10      0.30 o 
   1   4  13      424.81      427.65      9.21 o 
   2   4  13       25.46       23.62      0.43 o 
   3   4  13      200.00      186.01      4.15 o 
   4   4  13       94.35       97.06      1.98 o 
   5   4  13       49.96       48.49      0.95 o 
   6   4  13       13.29       11.87      0.30 o 
   0   5  13      568.13      576.52     34.65 o 
   1   5  13     1775.71     1812.38     54.91 o 
   2   5  13      254.72      256.29      4.90 o 
   3   5  13       13.20       12.15      0.26 o 
   4   5  13       75.41       76.12      1.56 o 
   5   5  13       26.67       26.39      0.62 o 
   6   5  13        8.95        8.59      0.24 o 
   0   6  13      629.68      613.57     27.10 o 
   1   6  13      120.27      112.62      2.29 o 
   2   6  13      106.23      102.66      2.43 o 
   3   6  13       60.74       63.74      1.30 o 
   4   6  13       32.69       32.78      0.62 o 
   5   6  13        1.15        1.02      0.04 o 
   6   6  13      284.07      301.85     14.97 o 
   0   7  13        2.44        2.40      0.13 o 
   1   7  13      127.89      129.01      2.88 o 
   2   7  13       32.48       31.09      0.62 o 
   3   7  13       34.24       37.68      0.82 o 
   4   7  13       84.78       84.99      1.91 o 
   5   7  13       32.97       32.66      0.82 o 
   1   8  13      109.41      110.52      2.17 o 
   2   8  13       52.08       49.59      1.03 o 
   3   8  13       18.88       18.06      0.34 o 
   4   8  13       54.57       50.07      1.77 o 
   5   8  13        9.26       10.50      0.31 o 
   0   9  13       22.51       22.23      0.56 o 
   1   9  13       15.23       13.57      0.26 o 
   2   9  13       77.07       69.17      1.13 o 
   3   9  13       97.82      103.99      2.78 o 
   4   9  13       30.88       34.08      0.85 o 
   0  10  13        2.46        2.17      0.10 o 
   1  10  13       25.63       24.58      0.54 o 
   2  10  13       24.66       20.78      0.52 o 
   3  10  13       90.00       87.15      2.64 o 
   4  10  13       27.58       29.74      0.86 o 
   0  11  13       94.54       94.11      3.81 o 
   1  11  13       69.55       63.93      1.59 o 
   2  11  13        1.50        1.54      0.06 o 
   3  11  13        7.53        8.45      0.25 o 
   0  12  13       25.35       19.99      0.71 o 
   1  12  13       16.97       12.98      0.38 o 
   0   0  14      598.21      645.79     45.89 o 
   1   0  14       18.73       25.14      0.58 o 
   2   0  14      280.93      286.13      8.33 o 
   3   0  14      768.87      746.32     20.35 o 
   4   0  14        0.03        0.14      0.01 o 
   5   0  14      222.28      227.78      6.87 o 
   6   0  14       81.14       72.85      3.63 o 
   0   1  14       65.21       64.09      1.37 o 
   1   1  14       36.01       30.95      0.53 o 
   2   1  14      252.55      266.48      4.77 o 
   3   1  14     1092.06     1075.46     26.60 o 
   4   1  14       55.39       53.35      1.20 o 
   5   1  14       45.13       42.49      0.87 o 
   6   1  14       44.21       47.20      1.66 o 
   0   2  14       12.22        9.40      0.23 o 
   1   2  14       97.91       98.75      2.08 o 
   2   2  14      983.89      965.08     26.24 o 
   3   2  14      386.79      392.79     11.02 o 
   4   2  14       10.42       10.57      0.23 o 
   5   2  14       18.21       19.32      0.39 o 
   6   2  14       43.06       40.67      1.44 o 
   0   3  14      231.81      238.33      6.07 o 
   1   3  14       51.42       47.15      0.81 o 
   2   3  14      733.04      721.93     22.26 o 
   3   3  14        7.24        6.48      0.15 o 
   4   3  14       74.04       76.10      1.63 o 
   5   3  14       12.56       12.77      0.27 o 
   6   3  14        6.13        5.14      0.15 o 
   0   4  14      321.38      337.38      8.48 o 
   1   4  14      109.24      117.36      1.87 o 
   2   4  14      737.48      745.74     17.31 o 
   3   4  14       26.00       26.01      0.57 o 
   4   4  14       27.60       27.63      0.61 o 
   5   4  14        0.57        0.46      0.02 o 
   6   4  14        2.16        1.91      0.07 o 
   0   5  14       24.21       20.32      0.57 o 
   1   5  14      374.95      376.55      7.04 o 
   2   5  14        3.80        3.23      0.07 o 
   3   5  14      125.29      131.62      2.95 o 
   4   5  14       12.84       13.91      0.27 o 
   5   5  14        2.90        3.37      0.10 o 
   6   5  14       66.96       68.83      2.42 o 
   1   6  14      128.09      125.22      2.69 o 
   2   6  14        1.23        1.06      0.03 o 
   3   6  14      290.30      287.21     11.76 o 
   4   6  14       16.31       17.28      0.34 o 
   5   6  14       19.47       18.52      0.54 o 
   0   7  14       99.58      103.29      2.74 o 
   1   7  14      103.67      103.46      2.13 o 
   2   7  14       49.00       49.50      1.02 o 
   3   7  14      186.55      199.69      4.62 o 
   4   7  14       14.73       15.82      0.35 o 
   5   7  14       85.57       94.53      2.32 o 
   0   8  14        0.07        0.15      0.02 o 
   1   8  14       12.01       12.55      0.25 o 
   2   8  14       65.66       67.02      1.31 o 
   3   8  14       66.51       66.54      1.60 o 
   4   8  14      164.11      170.24     11.93 o 
   0   9  14        0.27        0.24      0.02 o 
   1   9  14       67.76       74.60      1.51 o 
   2   9  14       27.06       31.88      0.67 o 
   3   9  14       32.05       33.95      0.98 o 
   4   9  14      200.27      205.96     12.47 o 
   0  10  14       20.28       20.12      0.59 o 
   1  10  14       33.85       33.65      0.97 o 
   2  10  14       31.98       31.75      0.79 o 
   3  10  14        9.38        7.40      0.19 o 
   0  11  14       50.06       42.29      1.28 o 
   1  11  14        6.05        4.39      0.13 o 
   2  11  14       68.83       68.51      2.15 o 
   0  12  14        2.67        1.73      0.10 o 
   1   0  15        0.88        1.15      0.04 o 
   2   0  15      309.95      315.49      9.58 o 
   3   0  15      447.32      460.64     16.02 o 
   4   0  15        0.44        0.90      0.05 o 
   5   0  15       54.80       54.99      1.70 o 
   6   0  15       59.17       67.57      2.88 o 
   0   1  15        0.17        0.05      0.01 o 
   1   1  15       73.37       78.98      1.32 o 
   2   1  15      938.35      918.12     19.76 o 
   3   1  15       29.83       26.87      0.45 o 
   4   1  15       85.32       81.30      2.03 o 
   5   1  15       19.05       21.71      0.42 o 
   6   1  15       84.30       89.99      2.71 o 
   0   2  15      149.97      140.13      3.60 o 
   1   2  15      129.95      120.61      2.06 o 
   2   2  15      485.69      468.42     11.88 o 
   3   2  15       15.25       15.85      0.32 o 
   4   2  15      258.13      261.71      6.51 o 
   5   2  15       64.71       68.03      1.72 o 
   6   2  15        2.20        2.63      0.10 o 
   0   3  15       35.46       36.76      0.74 o 
   1   3  15     1362.12     1428.00     35.86 o 
   2   3  15      181.05      174.82      2.94 o 
   3   3  15        4.91        3.79      0.10 o 
   4   3  15      183.41      188.64      4.71 o 
   5   3  15       49.09       52.36      1.32 o 
   6   3  15       29.29       28.82      0.87 o 
   0   4  15        4.58        2.92      0.11 o 
   1   4  15     2023.76     2047.29     46.79 o 
   2   4  15      201.40      197.84      4.21 o 
   3   4  15       15.85       15.15      0.32 o 
   4   4  15      104.49      106.78      2.16 o 
   5   4  15       40.04       43.34      1.00 o 
   6   4  15       12.71       12.50      0.53 o 
   1   5  15      188.32      182.45      5.29 o 
   2   5  15       39.86       36.86      0.77 o 
   3   5  15       27.91       28.81      0.62 o 
   4   5  15       44.82       45.41      0.88 o 
   5   5  15       13.29       12.15      0.35 o 
   6   5  15       75.86       76.88      2.71 o 
   0   6  15        3.43        3.25      0.11 o 
   1   6  15       49.15       50.21      0.90 o 
   2   6  15      241.64      237.40      6.32 o 
   3   6  15       51.32       51.44      1.11 o 
   4   6  15       19.84       21.96      0.49 o 
   5   6  15       24.39       23.49      0.59 o 
   0   7  15      240.93      237.37      9.62 o 
   1   7  15        1.40        1.38      0.04 o 
   2   7  15      198.99      207.66      5.52 o 
   3   7  15       52.42       51.39      1.13 o 
   4   7  15        4.55        5.09      0.15 o 
   5   7  15       14.65       15.36      0.45 o 
   0   8  15        4.55        4.43      0.20 o 
   1   8  15       26.97       27.52      0.47 o 
   2   8  15       19.18       22.49      0.37 o 
   3   8  15      132.47      141.66      3.77 o 
   4   8  15        6.23        6.46      0.18 o 
   0   9  15        6.28        7.07      0.23 o 
   1   9  15       43.02       40.83      0.92 o 
   2   9  15       38.61       41.82      0.80 o 
   3   9  15       34.77       35.16      1.02 o 
   4   9  15       74.54       76.11      2.67 o 
   0  10  15        0.01        0.10      0.02 o 
   1  10  15       10.77       10.64      0.27 o 
   2  10  15        1.01        1.36      0.05 o 
   3  10  15        1.73        1.34      0.06 o 
   0  11  15        3.49        3.22      0.11 o 
   1  11  15       71.40       63.97      2.77 o 
   2  11  15        8.49        6.63      0.20 o 
   0   0  16      154.91      236.05     15.36 o 
   1   0  16        0.23        0.06      0.01 o 
   2   0  16       81.37       78.80      1.60 o 
   3   0  16        2.09        2.20      0.08 o 
   4   0  16       18.73       15.82      0.47 o 
   5   0  16      234.72      234.61      8.24 o 
   6   0  16       16.80       19.32      0.84 o 
   0   1  16        4.67        3.37      0.09 o 
   1   1  16       10.96       12.79      0.19 o 
   2   1  16      429.03      430.68      8.89 o 
   3   1  16     1223.14     1175.27     82.55 o 
   4   1  16      106.38      108.80      2.55 o 
   5   1  16      147.77      145.67      3.64 o 
   6   1  16        8.50        9.20      0.29 o 
   0   2  16        4.51        1.07      0.05 o 
   1   2  16       31.60       24.85      0.37 o 
   2   2  16      277.37      288.75      5.74 o 
   3   2  16       24.17       22.02      0.46 o 
   4   2  16      125.82      126.78      2.84 o 
   5   2  16       10.06       11.73      0.27 o 
   6   2  16       84.35       84.28      3.60 o 
   0   3  16        7.04        6.71      0.19 o 
   1   3  16      152.98      138.36      2.23 o 
   2   3  16      269.64      267.62      6.67 o 
   3   3  16        7.81        8.05      0.18 o 
   4   3  16      346.84      353.96      7.56 o 
   5   3  16       28.36       25.95      0.76 o 
   6   3  16        7.57        7.14      0.27 o 
   0   4  16        5.19        3.28      0.12 o 
   1   4  16       15.77       12.80      0.21 o 
   3   4  16       34.36       32.17      0.66 o 
   4   4  16        6.65        7.25      0.16 o 
   5   4  16      186.08      193.54      9.60 o 
   6   4  16       28.70       27.50      0.98 o 
   0   5  16      300.75      309.66     10.99 o 
   1   5  16      397.92      413.76     10.30 o 
   2   5  16      141.80      125.45      2.68 o 
   3   5  16       37.56       33.81      0.77 o 
   4   5  16        4.32        4.49      0.12 o 
   5   5  16       85.21       87.98      2.76 o 
   0   6  16      459.94      468.94     32.86 o 
   1   6  16      201.09      195.75      6.24 o 
   2   6  16       15.92       14.18      0.31 o 
   3   6  16      124.52      127.25      2.74 o 
   4   6  16        9.13       11.63      0.29 o 
   5   6  16       64.03       65.58      1.77 o 
   0   7  16      295.89      313.98     22.02 o 
   1   7  16        4.50        5.04      0.11 o 
   2   7  16       13.89       16.84      0.28 o 
   3   7  16       12.17       12.65      0.30 o 
   4   7  16       76.73       78.12      3.16 o 
   5   7  16       64.18       72.16      2.92 o 
   0   8  16      216.37      228.03      9.79 o 
   1   8  16       53.11       54.68      0.95 o 
   2   8  16       22.31       26.39      0.51 o 
   3   8  16       31.85       30.97      0.89 o 
   4   8  16       80.92       75.58      2.63 o 
   0   9  16        1.52        2.24      0.14 o 
   1   9  16       29.49       27.97      0.64 o 
   2   9  16       30.86       34.13      0.98 o 
   3   9  16       43.43       44.76      1.35 o 
   0  10  16       12.35       12.97      0.47 o 
   1  10  16       16.61       14.52      0.34 o 
   2  10  16       48.45       50.81      1.38 o 
   3  10  16       14.20       12.40      0.37 o 
   0  11  16        0.00        0.14      0.05 o 
   1   0  17       51.71       51.19      1.11 o 
   2   0  17       13.67       12.71      0.31 o 
   3   0  17      583.60      562.76     28.03 o 
   4   0  17      366.35      361.77     12.57 o 
   5   0  17       47.90       46.55      2.32 o 
   6   0  17       18.07       19.43      0.98 o 
   0   1  17       15.89       14.91      0.36 o 
   1   1  17      184.91      163.39      2.80 o 
   2   1  17       63.90       64.71      1.15 o 
   3   1  17      177.82      178.35      4.19 o 
   4   1  17       91.72       91.34      1.98 o 
   5   1  17       45.13       46.56      1.64 o 
   6   1  17      157.41      158.17      5.54 o 
   0   2  17        7.37        5.79      0.15 o 
   1   2  17       92.63       70.92      1.01 o 
   2   2  17        1.40        2.47      0.05 o 
   3   2  17      101.42      100.93      2.25 o 
   4   2  17       60.08       57.64      1.19 o 
   5   2  17      120.08      116.64      4.09 o 
   6   2  17        9.86        8.81      0.32 o 
   0   3  17       13.92       14.29      0.37 o 
   1   3  17      188.85      179.83      3.66 o 
   2   3  17      243.50      229.20      5.11 o 
   3   3  17        1.72        2.10      0.06 o 
   4   3  17      249.35      258.25      5.56 o 
   5   3  17       16.24       14.25      0.42 o 
   6   3  17        0.63        0.33      0.04 o 
   0   4  17      184.15      194.96      6.91 o 
   1   4  17        5.88        4.22      0.08 o 
   2   4  17       23.43       17.98      0.33 o 
   3   4  17        5.24        6.10      0.16 o 
   4   4  17        6.33        8.02      0.21 o 
   5   4  17       37.67       39.67      1.25 o 
   0   5  17       91.16       89.11      2.40 o 
   1   5  17      159.86      156.21      3.33 o 
   2   5  17       34.83       31.43      0.65 o 
   3   5  17       12.97       12.40      0.25 o 
   4   5  17       60.57       68.80      1.62 o 
   5   5  17       54.67       55.59      1.37 o 
   1   6  17      221.01      221.30      5.96 o 
   2   6  17        9.54       10.42      0.20 o 
   3   6  17      173.03      184.99      4.12 o 
   4   6  17       49.39       57.06      2.00 o 
   5   6  17       54.37       52.34      1.85 o 
   0   7  17        0.03        0.16      0.02 o 
   1   7  17      160.60      172.00      4.67 o 
   2   7  17       54.93       58.34      1.08 o 
   3   7  17       59.78       63.31      1.82 o 
   4   7  17        4.33        6.24      0.16 o 
   0   8  17      426.52      451.27     22.40 o 
   1   8  17      162.50      157.57      4.54 o 
   2   8  17       85.69       85.03      2.98 o 
   3   8  17       12.60       14.20      0.41 o 
   4   8  17       18.24       17.11      0.50 o 
   0   9  17      112.84      123.89      6.14 o 
   1   9  17      146.69      142.69      7.07 o 
   2   9  17      141.92      152.15      5.29 o 
   3   9  17       82.92       88.33      3.60 o 
   0  10  17        0.29        0.51      0.07 o 
   1  10  17      202.09      187.92      8.00 o 
   2  10  17       84.37       89.36      6.27 o 
   0   0  18      822.77      706.97     42.44 o 
   1   0  18        0.00        0.14      0.01 o 
   2   0  18       22.22       23.66      0.56 o 
   3   0  18        7.10        7.26      0.19 o 
   4   0  18       45.54       43.27      1.34 o 
   5   0  18       14.01       11.86      0.60 o 
   6   0  18       54.81       54.89      2.72 o 
   0   1  18      702.80      619.72     25.17 o 
   1   1  18       82.88       79.16      1.40 o 
   2   1  18       37.05       33.18      0.62 o 
   3   1  18      122.57      125.22      3.12 o 
   4   1  18       70.94       66.61      1.22 o 
   5   1  18        0.74        0.40      0.04 o 
   0   2  18      109.34      101.06      2.71 o 
   1   2  18      102.94       84.53      1.45 o 
   2   2  18       46.07       44.57      0.92 o 
   3   2  18       18.70       17.60      0.41 o 
   4   2  18       88.16       84.57      1.73 o 
   5   2  18      163.57      167.38      5.87 o 
   0   3  18        7.37        5.12      0.14 o 
   1   3  18       32.51       26.56      0.47 o 
   2   3  18      149.86      141.17      2.88 o 
   3   3  18       18.51       18.77      0.43 o 
   4   3  18      107.22      107.48      2.70 o 
   5   3  18       28.65       28.52      0.77 o 
   0   4  18        2.56        1.93      0.07 o 
   1   4  18      306.56      314.61      8.41 o 
   2   4  18       28.34       28.74      0.57 o 
   3   4  18       41.89       44.33      0.86 o 
   4   4  18       55.13       52.85      1.19 o 
   5   4  18      186.50      206.36     12.43 o 
   0   5  18       35.59       38.11      1.02 o 
   1   5  18      111.30      113.69      2.56 o 
   2   5  18       30.43       26.95      0.49 o 
   3   5  18       21.58       24.86      0.52 o 
   4   5  18       22.43       21.86      0.64 o 
   5   5  18       60.81       55.18      1.94 o 
   0   6  18      271.89      292.91     21.27 o 
   1   6  18       16.80       17.00      0.28 o 
   2   6  18       18.48       17.06      0.33 o 
   3   6  18       77.20       82.51      1.96 o 
   4   6  18        9.88       11.55      0.32 o 
   0   7  18       92.49       94.53      2.95 o 
   1   7  18      110.89      116.03      3.16 o 
   2   7  18       15.93       17.46      0.41 o 
   3   7  18       55.59       62.94      1.98 o 
   4   7  18       12.12       11.78      0.35 o 
   0   8  18      240.98      209.39      8.50 o 
   1   8  18       78.13       74.55      2.36 o 
   2   8  18       63.86       67.23      2.11 o 
   3   8  18       75.01       77.45      3.29 o 
   0   9  18        3.11        2.33      0.10 o 
   1   9  18      116.35      124.07      3.73 o 
   2   9  18      112.01      127.61      5.42 o 
   3   9  18        2.64        2.45      0.09 o 
   0  10  18        6.87        5.33      0.24 o 
   1  10  18        9.69        7.80      0.24 o 
   1   0  19      151.54      120.53      4.25 o 
   2   0  19        1.08        1.53      0.06 o 
   3   0  19       12.64       13.04      0.29 o 
   4   0  19        5.25        4.27      0.19 o 
   5   0  19        1.33        1.92      0.10 o 
   0   1  19        0.71        2.28      0.08 o 
   1   1  19       61.29       50.72      0.96 o 
   2   1  19       12.50       15.13      0.29 o 
   3   1  19       25.95       26.55      0.51 o 
   4   1  19       12.70       12.86      0.28 o 
   5   1  19       72.47       72.08      2.17 o 
   0   2  19       20.81       16.73      0.44 o 
   1   2  19      140.77      131.07      2.67 o 
   2   2  19       22.34       25.15      0.48 o 
   3   2  19       19.48       19.70      0.39 o 
   4   2  19       21.19       19.93      0.47 o 
   5   2  19       12.87       13.20      0.41 o 
   0   3  19        1.34        2.56      0.08 o 
   1   3  19       86.82       76.92      1.46 o 
   2   3  19      107.97      107.18      2.53 o 
   3   3  19        4.97        5.78      0.13 o 
   4   3  19       58.74       65.03      2.05 o 
   5   3  19       69.84       72.13      2.17 o 
   0   4  19       10.41       11.85      0.36 o 
   1   4  19       95.85       92.07      1.82 o 
   2   4  19       25.07       22.61      0.39 o 
   3   4  19       10.35       10.51      0.26 o 
   4   4  19      144.44      153.15      7.59 o 
   5   4  19       46.73       42.48      1.50 o 
   0   5  19        5.92        4.53      0.15 o 
   1   5  19       67.69       70.80      1.26 o 
   2   5  19        4.41        3.64      0.09 o 
   3   5  19       30.36       34.47      0.78 o 
   4   5  19      164.61      186.50      7.92 o 
   0   6  19      120.26      127.14      4.47 o 
   1   6  19       38.88       39.94      0.69 o 
   2   6  19       46.00       46.99      1.02 o 
   3   6  19       62.81       65.52      1.88 o 
   4   6  19       65.45       76.29      2.65 o 
   0   7  19       36.08       34.90      1.14 o 
   1   7  19       19.81       18.68      0.40 o 
   2   7  19       11.70       11.82      0.34 o 
   3   7  19       44.86       54.04      1.66 o 
   4   7  19        5.42        5.75      0.17 o 
   0   8  19       11.84        9.94      0.36 o 
   1   8  19       40.37       42.32      1.34 o 
   2   8  19       50.49       51.80      1.85 o 
   3   8  19       64.61       66.07      3.28 o 
   0   9  19        6.39        5.30      0.20 o 
   1   9  19      139.53      135.76      4.71 o 
   2   9  19       97.08       89.51      2.81 o 
   0  10  19       12.57       11.39      0.58 o 
   0   0  20        1.04        0.06      0.01 o 
   1   0  20       31.63       26.41      0.73 o 
   2   0  20       40.97       41.35      1.19 o 
   3   0  20       50.54       51.67      1.59 o 
   4   0  20       78.57       86.18      4.30 o 
   5   0  20       21.00       19.14      0.96 o 
   0   1  20      333.75      273.80      8.59 o 
   1   1  20       53.99       51.69      0.99 o 
   2   1  20       94.33       95.53      1.79 o 
   3   1  20       53.95       54.70      0.97 o 
   4   1  20      102.22      101.20      4.11 o 
   5   1  20       95.83       96.12      3.37 o 
   0   2  20       19.35       16.28      0.43 o 
   1   2  20       42.39       36.18      0.70 o 
   2   2  20       76.21       76.02      1.55 o 
   3   2  20        0.08        0.10      0.02 o 
   4   2  20       24.05       25.28      0.73 o 
   5   2  20       44.31       48.38      1.70 o 
   0   3  20        0.05        0.08      0.01 o 
   1   3  20       43.48       36.11      0.76 o 
   2   3  20       27.52       30.71      0.61 o 
   3   3  20        1.20        1.52      0.06 o 
   4   3  20       19.90       19.63      0.57 o 
   5   3  20       49.01       52.28      1.84 o 
   0   4  20        5.22        6.29      0.20 o 
   1   4  20       42.00       42.35      0.72 o 
   2   4  20       82.48       87.06      1.70 o 
   3   4  20        4.75        4.45      0.12 o 
   4   4  20       53.96       54.42      1.47 o 
   0   5  20        0.14        0.00      0.01 o 
   1   5  20        9.15        7.56      0.15 o 
   2   5  20       23.22       23.49      0.53 o 
   3   5  20       20.08       24.67      0.71 o 
   4   5  20       15.73       15.80      0.40 o 
   0   6  20        3.56        2.94      0.11 o 
   1   6  20        0.19        0.35      0.04 o 
   2   6  20        7.07        8.06      0.24 o 
   3   6  20       46.09       53.72      1.33 o 
   4   6  20        5.09        5.56      0.17 o 
   0   7  20        0.10        0.19      0.03 o 
   1   7  20       12.84       11.64      0.29 o 
   2   7  20       34.81       37.19      1.18 o 
   3   7  20       15.03       16.41      0.48 o 
   0   8  20        5.66        4.97      0.16 o 
   1   8  20       14.50       12.14      0.32 o 
   2   8  20       71.55       67.59      1.82 o 
   1   9  20       37.21       35.19      1.11 o 
   1   0  21       32.80       34.78      1.11 o 
   2   0  21        7.78        7.50      0.24 o 
   3   0  21      199.85      201.83      6.34 o 
   4   0  21       46.65       49.24      2.45 o 
   5   0  21       31.45       31.33      1.56 o 
   0   1  21        4.61        6.49      0.20 o 
   1   1  21      156.55      157.27      3.20 o 
   2   1  21        0.43        0.59      0.02 o 
   3   1  21        3.69        4.74      0.12 o 
   4   1  21       20.55       19.56      0.69 o 
   5   1  21       24.08       24.88      0.88 o 
   0   2  21       11.19        9.51      0.29 o 
   1   2  21       17.84       14.07      0.26 o 
   2   2  21        0.89        1.03      0.03 o 
   3   2  21       45.11       52.37      1.25 o 
   4   2  21       25.48       27.83      0.85 o 
   0   3  21       14.65       14.11      0.40 o 
   1   3  21        3.82        4.57      0.09 o 
   2   3  21        0.50        0.48      0.02 o 
   3   3  21       48.43       52.53      1.66 o 
   4   3  21       81.45       86.39      2.61 o 
   0   4  21       64.18       62.12      1.54 o 
   1   4  21       70.49       73.34      1.41 o 
   2   4  21       72.03       71.45      1.60 o 
   3   4  21       21.60       24.32      0.71 o 
   4   4  21       58.88       61.61      1.86 o 
   0   5  21       23.38       27.88      0.83 o 
   1   5  21        0.50        0.75      0.03 o 
   2   5  21       67.49       63.84      1.84 o 
   3   5  21       17.72       17.14      0.43 o 
   4   5  21       20.93       24.39      0.77 o 
   0   6  21      174.58      186.02      9.22 o 
   1   6  21       25.91       26.15      0.65 o 
   2   6  21        1.70        1.80      0.06 o 
   3   6  21       94.00      103.03      3.10 o 
   0   7  21        6.79        8.55      0.31 o 
   1   7  21        7.18        7.73      0.21 o 
   2   7  21       41.25       41.73      1.03 o 
   3   7  21       39.12       43.03      1.75 o 
   0   8  21        6.75        6.08      0.23 o 
   1   8  21       19.11       17.37      0.51 o 
   2   8  21       27.84       28.85      0.92 o 
   0   0  22       57.54       55.90      2.01 o 
   1   0  22       34.69       33.90      0.86 o 
   2   0  22       24.82       29.23      0.85 o 
   3   0  22      166.97      184.26      9.15 o 
   4   0  22       58.52       55.71      2.38 o 
   0   1  22       30.38       28.96      0.88 o 
   1   1  22       12.67       15.51      0.29 o 
   2   1  22        5.84        5.67      0.13 o 
   3   1  22       70.91       69.55      2.19 o 
   4   1  22       83.54       84.81      2.55 o 
   0   2  22        3.98        5.85      0.18 o 
   1   2  22       90.45       89.91      1.59 o 
   2   2  22       43.28       46.34      0.95 o 
   3   2  22       16.70       17.33      0.51 o 
   4   2  22       24.18       27.23      0.83 o 
   0   3  22      204.46      237.80      8.34 o 
   1   3  22        2.87        2.74      0.07 o 
   2   3  22       74.90       76.03      1.72 o 
   3   3  22       44.73       45.63      1.44 o 
   4   3  22        3.06        2.75      0.11 o 
   0   4  22       88.18       87.97      3.16 o 
   1   4  22       14.52       15.98      0.38 o 
   2   4  22       34.24       33.47      0.90 o 
   3   4  22       28.66       25.54      0.70 o 
   4   4  22       17.56       17.48      0.62 o 
   0   5  22       62.60       63.18      2.22 o 
   1   5  22       42.12       41.85      1.11 o 
   2   5  22        1.28        1.43      0.06 o 
   3   5  22       24.66       25.18      0.69 o 
   0   6  22      130.43      132.87      5.38 o 
   1   6  22        0.17        0.09      0.04 o 
   2   6  22       17.17       19.73      0.49 o 
   3   6  22       86.63       86.88      2.73 o 
   0   7  22       21.50       21.29      0.75 o 
   1   7  22       80.36       78.83      1.95 o 
   2   7  22       19.06       18.75      0.55 o 
   0   8  22      116.01       99.31      7.00 o 
   1   8  22       21.35       21.67      0.69 o 
   1   0  23       14.81       16.63      0.51 o 
   2   0  23        1.47        0.69      0.04 o 
   3   0  23      103.06      108.57      6.52 o 
   0   1  23       18.65       23.20      0.84 o 
   1   1  23       20.20       20.16      0.44 o 
   2   1  23       27.31       30.02      0.75 o 
   3   1  23        4.17        4.76      0.14 o 
   4   1  23       19.80       21.45      0.76 o 
   0   2  23        9.56        9.64      0.35 o 
   1   2  23       16.48       15.22      0.35 o 
   2   2  23       60.91       60.61      1.51 o 
   3   2  23       26.45       29.98      0.82 o 
   4   2  23        9.63        8.95      0.32 o 
   0   3  23        2.41        1.99      0.08 o 
   1   3  23        5.27        4.36      0.12 o 
   2   3  23       48.85       51.22      1.62 o 
   3   3  23       99.08       94.71      2.55 o 
   0   4  23      202.69      197.48      9.78 o 
   1   4  23       40.64       44.92      1.12 o 
   2   4  23       28.27       26.88      0.67 o 
   3   4  23       24.04       23.63      0.75 o 
   0   5  23       18.17       21.72      0.77 o 
   1   5  23      231.17      236.71      8.25 o 
   2   5  23       78.32       75.25      1.85 o 
   3   5  23       14.38       12.97      0.41 o 
   0   6  23        3.06        5.31      0.25 o 
   1   6  23       58.18       53.87      1.32 o 
   2   6  23       43.99       42.67      1.50 o 
   0   7  23       89.19       86.41      6.06 o 
   1   7  23       25.05       22.54      0.72 o 
   0   0  24        1.11        1.79      0.10 o 
   1   0  24        7.35        6.28      0.23 o 
   2   0  24        0.80        0.92      0.06 o 
   3   0  24       19.90       21.50      0.92 o 
   1   1  24        3.99        4.64      0.12 o 
   2   1  24       66.69       64.18      1.70 o 
   3   1  24       97.76      103.57      3.63 o 
   1   2  24       65.28       66.27      1.76 o 
   2   2  24      128.67      134.81      3.64 o 
   3   2  24       14.15       15.37      0.55 o 
   0   3  24        8.94       11.05      0.39 o 
   1   3  24       30.63       32.98      0.95 o 
   2   3  24       45.70       49.25      1.22 o 
   3   3  24       70.20       64.97      2.28 o 
   0   4  24      153.56      155.66      4.68 o 
   1   4  24       40.04       39.27      0.98 o 
   2   4  24       16.12       15.60      0.39 o 
   0   5  24      112.61      105.85      3.71 o 
   1   5  24       97.25      104.15      2.82 o 
   2   5  24      200.58      193.06     13.53 o 
   0   6  24       17.45       23.25      1.18 o 
   1   6  24        5.50        5.86      0.20 o 
   1   0  25        1.51        2.08      0.08 o 
   2   0  25      211.82      210.39      8.93 o 
   3   0  25       65.27       60.77      3.02 o 
   0   1  25       11.38       13.13      0.47 o 
   1   1  25       14.34       12.97      0.28 o 
   2   1  25        1.59        2.82      0.13 o 
   0   2  25        8.39        9.75      0.31 o 
   1   2  25      118.54      123.28      2.82 o 
   2   2  25       85.58       87.96      2.76 o 
   0   3  25        1.15        1.06      0.05 o 
   1   3  25      169.35      175.43      4.32 o 
   2   3  25       92.06       95.78      3.37 o 
   0   4  25        1.15        1.21      0.08 o 
   1   4  25       99.69      109.40      3.84 o 
   2   4  25       13.27       13.40      0.43 o 
   1   5  25       29.78       27.43      0.88 o 
   0   0  26       43.09       50.71      2.18 o 
   1   0  26        7.19        4.78      0.21 o 
   2   0  26      217.22      229.79     11.39 o 
   0   1  26       42.41       44.22      1.34 o 
   1   1  26       11.35       12.30      0.36 o 
   2   1  26       53.63       55.67      2.29 o 
   1   2  26       15.10       14.04      0.41 o 
   0   3  26       55.55       52.82      3.71 o 
   1   3  26      125.02      130.25      4.57 o 
                                                 
